# Supplementary material for: Identification of Key Genes Associated with Progression and Prognosis of Bladder Cancer through Integrated Bioinformatics Analysis
Source: Cancers (Basel). 2021 Nov 25;13(23):5931. doi: 10.3390/cancers13235931 (PMC8656554; doi:10.3390/cancers13235931)
Supplement: Supplementary file 1 [file cancers-13-05931-s001.zip]

Archive with 2 entries (2 files):
- cancers-1373472/cancers-1373472-supplementary.pdf
- cancers-1373472/Supplemental Table S2.xls
