# Supplementary material for: Identification of Key Genes Associated with Progression and Prognosis of Bladder Cancer through Integrated Bioinformatics Analysis
Source: Cancers (Basel). 2021 Nov 25;13(23):5931. doi: 10.3390/cancers13235931 (PMC8656554; doi:10.3390/cancers13235931)
Supplement: Supplementary file 1 [file cancers-13-05931-s001.zip › cancers-1373472/Supplemental Table S2.xls]

## Sheet: Sheet0
© 2000-2021 QIAGEN. All rights reserved.
Symbol	Entrez Gene Name	Ensembl/Gene Symbol - human (HUGO / HGNC / Entrez Gene)(A1)	Expr Log Ratio(A1)	Expr Log Ratio(A2)	Expr Log Ratio(A3)	Location	Type(s)
CKLF	chemokine like factor	ENSG00000217555	2.255	0.371	-0.164	Extracellular Space	cytokine
CMTM6	CKLF like MARVEL transmembrane domain containing 6	ENSG00000091317	-2.997	0.212	0.553	Extracellular Space	cytokine			17	Cytokine
CXCL1	C-X-C motif chemokine ligand 1	ENSG00000163739	7.686	-1.118	-0.444	Extracellular Space	cytokine			338	Enzymes
CXCL2	C-X-C motif chemokine ligand 2	ENSG00000081041	4.056	-1.199	-0.31	Extracellular Space	cytokine			13	G-PCR
CXCL10	C-X-C motif chemokine ligand 10	ENSG00000169245	3.761	0.306	-0.67	Extracellular Space	cytokine			11	Ion-Channel
FAM3C	FAM3 metabolism regulating signaling molecule C	ENSG00000196937	-1.581	0.562	0.19	Extracellular Space	cytokine			93	Kinase
IL24	interleukin 24	ENSG00000162892	10.698	-2.706	-0.259	Extracellular Space	cytokine			3	Ligand depended Nuclear Receptor
IL1B	interleukin 1 beta	ENSG00000125538	-1.323	-1.041	-0.861	Extracellular Space	cytokine			641	Other
IL1RN	interleukin 1 receptor antagonist	ENSG00000136689	5.519	1.925	-0.542	Extracellular Space	cytokine			54	Peptidase
LIF	LIF interleukin 6 family cytokine	ENSG00000128342	5.641	0.74	-0.286	Extracellular Space	cytokine			150	Transcription regulaotors
MIF	macrophage migration inhibitory factor	ENSG00000240972	1.007	0.211	0.252	Extracellular Space	cytokine			16	Translational regulators
SOCS5	suppressor of cytokine signaling 5	ENSG00000171150	-3.318	0.28	-0.178	Extracellular Space	cytokine			36	Transmembrane receptor
SPP1	secreted phosphoprotein 1	ENSG00000118785	-2.291	-1.152	-2.146	Extracellular Space	cytokine			103	Transporter
SPRED2	sprouty related EVH1 domain containing 2	ENSG00000198369	-1.47	0.751	0.814	Extracellular Space	cytokine			11	growth factors
TNFSF10	TNF superfamily member 10	ENSG00000121858	-3.406	1.374	-1.318	Extracellular Space	cytokine			30	Phosphatase
VAV3	vav guanine nucleotide exchange factor 3	ENSG00000134215	-2.791	-1.339	1.069	Extracellular Space	cytokine
WNT4	Wnt family member 4	ENSG00000162552	3.68	0.26	-0.151	Extracellular Space	cytokine			1516
AASDHPPT	aminoadipate-semialdehyde dehydrogenase-phosphopantetheinyl transferase	ENSG00000149313	-1.732	0.843	-0.376	Cytoplasm	enzyme+H5H20:H357
ABAT	4-aminobutyrate aminotransferase	ENSG00000183044	-1.585	0.995	1.236	Cytoplasm	enzyme
ABHD2	abhydrolase domain containing 2, acylglycerol lipase	ENSG00000140526	-1.301	0.307	0.284	Cytoplasm	enzyme
ABHD5	abhydrolase domain containing 5, lysophosphatidic acid acyltransferase	ENSG00000011198	1.037	0.806	0.141	Cytoplasm	enzyme
ACAA2	acetyl-CoA acyltransferase 2	ENSG00000167315	1.107	-2.345	-0.716	Cytoplasm	enzyme
ACACA	acetyl-CoA carboxylase alpha	ENSG00000278540	-1.588	0.874	0.207	Cytoplasm	enzyme
ACLY	ATP citrate lyase	ENSG00000131473	-1.285	0.233	-0.427	Cytoplasm	enzyme
ACOT7	acyl-CoA thioesterase 7	ENSG00000097021	2.536	-1.015	-0.244	Cytoplasm	enzyme
ACOT11	acyl-CoA thioesterase 11	ENSG00000162390	1.457	-1.022	0.492	Cytoplasm	enzyme
ACSL3	acyl-CoA synthetase long chain family member 3	ENSG00000123983	-1.494	0.824	1.325	Cytoplasm	enzyme
ACSL5	acyl-CoA synthetase long chain family member 5	ENSG00000197142	-2.206	1.39	0.266	Cytoplasm	enzyme
ADA	adenosine deaminase	ENSG00000196839	3.842	1.243	-0.518	Cytoplasm	enzyme
ADARB1	adenosine deaminase RNA specific B1	ENSG00000197381	2.024	0.443	-0.15	Nucleus	enzyme
ADCY6	adenylate cyclase 6	ENSG00000174233	-1.331	-1.426	0.24	Plasma Membrane	enzyme
ADSS2	adenylosuccinate synthase 2	ENSG00000035687	-2.059	1.103	0.175	Cytoplasm	enzyme
AGBL2	ATP/GTP binding protein like 2	ENSG00000165923	-1.82	0.432	0.235	Cytoplasm	enzyme
AGL	amylo-alpha-1, 6-glucosidase, 4-alpha-glucanotransferase	ENSG00000162688	-1.906	0.264	0.292	Cytoplasm	enzyme
AHCYL2	adenosylhomocysteinase like 2	ENSG00000158467	-1.621	0.792	-0.106	Other	enzyme
ALAD	aminolevulinate dehydratase	ENSG00000148218	-1.569	0.248	0.232	Cytoplasm	enzyme
ALDH3A2	aldehyde dehydrogenase 3 family member A2	ENSG00000072210	-1.714	-1.182	0.585	Cytoplasm	enzyme
ALDH3B2	aldehyde dehydrogenase 3 family member B2	ENSG00000132746	1.686	0.979	-0.222	Cytoplasm	enzyme
ALDH6A1	aldehyde dehydrogenase 6 family member A1	ENSG00000119711	-2.652	0.411	0.249	Cytoplasm	enzyme
ALDH7A1	aldehyde dehydrogenase 7 family member A1	ENSG00000164904	-2.122	1.037	0.449	Cytoplasm	enzyme
ALDOA	aldolase, fructose-bisphosphate A	ENSG00000149925	-2.061	1.334	0.488	Cytoplasm	enzyme
ALG13	ALG13 UDP-N-acetylglucosaminyltransferase subunit	ENSG00000101901	-1.113	0.652	0.599	Cytoplasm	enzyme
ALOX5	arachidonate 5-lipoxygenase	ENSG00000012779	-2.572	1.881	0.73	Cytoplasm	enzyme
ALOXE3	arachidonate lipoxygenase 3	ENSG00000179148	3.211	0.265	-0.113	Extracellular Space	enzyme
ANTKMT	adenine nucleotide translocase lysine methyltransferase	ENSG00000103254	3.261	0.349	0.408	Cytoplasm	enzyme
APC	APC regulator of WNT signaling pathway	ENSG00000134982	-2.07	0.43	0.135	Nucleus	enzyme
ASAH1	N-acylsphingosine amidohydrolase 1	ENSG00000104763	-1.515	0.358	0.382	Cytoplasm	enzyme
ASCC3	activating signal cointegrator 1 complex subunit 3	ENSG00000112249	-1.799	-1.169	0.268	Cytoplasm	enzyme
ASL	argininosuccinate lyase	ENSG00000126522	1.264	0.407	-0.108	Cytoplasm	enzyme
ASS1	argininosuccinate synthase 1	ENSG00000130707	1.818	0.369	-0.768	Cytoplasm	enzyme
ATP2C2	ATPase secretory pathway Ca2+ transporting 2	ENSG00000064270	3.962	0.591	0.457	Cytoplasm	enzyme
ATP5MG	ATP synthase membrane subunit g	ENSG00000167283	2.164	0.307	0.307	Cytoplasm	enzyme
ATP6V0E2	ATPase H+ transporting V0 subunit e2	ENSG00000171130	1.091	-1.049	0.107	Cytoplasm	enzyme
AZIN1	antizyme inhibitor 1	ENSG00000155096	-2.207	0.451	-0.225	Cytoplasm	enzyme
B3GALT4	beta-1,3-galactosyltransferase 4	ENSG00000235863	1.815	1.106	-0.148	Cytoplasm	enzyme
B3GAT3	beta-1,3-glucuronyltransferase 3	ENSG00000149541	2.081	-1.112	-0.158	Cytoplasm	enzyme
B3GNT2	UDP-GlcNAc:betaGal beta-1,3-N-acetylglucosaminyltransferase 2	ENSG00000170340	-1.105	0.456	-0.314	Cytoplasm	enzyme
BCKDHB	branched chain keto acid dehydrogenase E1 subunit beta	ENSG00000083123	-2.56	0.827	0.264	Cytoplasm	enzyme
BRCC3	BRCA1/BRCA2-containing complex subunit 3	ENSG00000185515	-1.416	0.394	-0.195	Nucleus	enzyme
BUD23	BUD23 rRNA methyltransferase and ribosome maturation factor	ENSG00000071462	1.147	0.796	0.13	Nucleus	enzyme
CA12	carbonic anhydrase 12	ENSG00000074410	5.289	0.781	2.16	Plasma Membrane	enzyme
CARMIL1	capping protein regulator and myosin 1 linker 1	ENSG00000079691	-1.486	1.387	-0.129	Cytoplasm	enzyme
CASD1	CAS1 domain containing 1	ENSG00000127995	-3.67	0.38	0.22	Cytoplasm	enzyme
CCS	copper chaperone for superoxide dismutase	ENSG00000173992	2.082	0.588	0.289	Cytoplasm	enzyme
CDA	cytidine deaminase	ENSG00000158825	3.426	0.526	-0.402	Nucleus	enzyme
CHD4	chromodomain helicase DNA binding protein 4	ENSG00000111642	2.481	0.702	0.296	Nucleus	enzyme
CHST11	carbohydrate sulfotransferase 11	ENSG00000171310	3.564	0.302	-0.286	Cytoplasm	enzyme
CLPX	caseinolytic mitochondrial matrix peptidase chaperone subunit X	ENSG00000166855	-1.182	0.389	0.182	Cytoplasm	enzyme
COMT	catechol-O-methyltransferase	ENSG00000093010	1.221	1.035	0.699	Cytoplasm	enzyme
COX4I1	cytochrome c oxidase subunit 4I1	ENSG00000131143	2.492	0.441	0.824	Cytoplasm	enzyme
COX5A	cytochrome c oxidase subunit 5A	ENSG00000178741	1.765	0.298	0.186	Cytoplasm	enzyme
COX6B1	cytochrome c oxidase subunit 6B1	ENSG00000126267	2.559	-1.145	0.135	Cytoplasm	enzyme
COX7B	cytochrome c oxidase subunit 7B	ENSG00000131174	2.121	0.411	0.263	Cytoplasm	enzyme
COX7C	cytochrome c oxidase subunit 7C	ENSG00000127184	1.743	0.701	0.867	Cytoplasm	enzyme
COX8A	cytochrome c oxidase subunit 8A	ENSG00000176340	1.715	1.085	0.159	Cytoplasm	enzyme
CRBN	cereblon	ENSG00000113851	-1.233	0.582	0.251	Cytoplasm	enzyme
CROT	carnitine O-octanoyltransferase	ENSG00000005469	-2.776	0.535	0.8	Cytoplasm	enzyme
CRY1	cryptochrome circadian regulator 1	ENSG00000008405	-2.087	-1.428	-0.344	Nucleus	enzyme
CRYZ	crystallin zeta	ENSG00000116791	-2.875	0.271	0.534	Cytoplasm	enzyme
CSAD	cysteine sulfinic acid decarboxylase	ENSG00000139631	-1.666	0.253	0.349	Cytoplasm	enzyme
CSDE1	cold shock domain containing E1	ENSG00000009307	-1.24	0.351	0.31	Cytoplasm	enzyme
CSGALNACT2	chondroitin sulfate N-acetylgalactosaminyltransferase 2	ENSG00000169826	-1.613	0.441	-0.192	Cytoplasm	enzyme
CYB561D2	cytochrome b561 family member D2	ENSG00000114395	2.535	1.487	0.136	Cytoplasm	enzyme
CYB5R4	cytochrome b5 reductase 4	ENSG00000065615	-1.788	0.255	0.117	Cytoplasm	enzyme
CYP24A1	cytochrome P450 family 24 subfamily A member 1	ENSG00000019186	-2.756	1.67	0.406	Cytoplasm	enzyme
DCP2	decapping mRNA 2	ENSG00000172795	-1.715	0.268	0.23	Nucleus	enzyme
DDX17	DEAD-box helicase 17	ENSG00000100201	-1.375	0.444	0.507	Nucleus	enzyme
DDX18	DEAD-box helicase 18	ENSG00000088205	-1.079	0.384	-0.447	Nucleus	enzyme
DDX39A	DExD-box helicase 39A	ENSG00000123136	2.022	0.585	0.117	Nucleus	enzyme
DECR2	2,4-dienoyl-CoA reductase 2	ENSG00000242612	1.575	1.079	0.121	Cytoplasm	enzyme
DEGS1	delta 4-desaturase, sphingolipid 1	ENSG00000143753	-1.175	0.335	-0.547	Plasma Membrane	enzyme
DGAT1	diacylglycerol O-acyltransferase 1	ENSG00000185000	1.598	1.537	0.369	Cytoplasm	enzyme
DHPS	deoxyhypusine synthase	ENSG00000095059	2.082	1.541	0.175	Cytoplasm	enzyme
DHRS2	dehydrogenase/reductase 2	ENSG00000100867	2.599	1.129	1.784	Nucleus	enzyme
DHRS3	dehydrogenase/reductase 3	ENSG00000162496	2.524	1.112	0.489	Cytoplasm	enzyme
DHX15	DEAH-box helicase 15	ENSG00000109606	-1.558	0.685	0.413	Nucleus	enzyme
DICER1	dicer 1, ribonuclease III	ENSG00000100697	-2.519	1.387	0.39	Cytoplasm	enzyme
DNAJB14	DnaJ heat shock protein family (Hsp40) member B14	ENSG00000164031	-2.536	0.77	0.274	Cytoplasm	enzyme
DPYD	dihydropyrimidine dehydrogenase	ENSG00000188641	-1.695	-1.03	-0.17	Cytoplasm	enzyme
EBP	EBP cholestenol delta-isomerase	ENSG00000147155	2.824	0.363	-0.173	Cytoplasm	enzyme
ECHS1	enoyl-CoA hydratase, short chain 1	ENSG00000127884	1.703	1.783	0.401	Cytoplasm	enzyme
EDEM3	ER degradation enhancing alpha-mannosidase like protein 3	ENSG00000116406	-2.013	-1.067	-0.106	Cytoplasm	enzyme
EEF2KMT	eukaryotic elongation factor 2 lysine methyltransferase	ENSG00000118894	1.182	0.646	0.144	Cytoplasm	enzyme
EFEMP1	EGF containing fibulin extracellular matrix protein 1	ENSG00000115380	-1.9	-1.909	-0.644	Extracellular Space	enzyme
ENDOG	endonuclease G	ENSG00000167136	2.736	0.565	0.448	Cytoplasm	enzyme
ENOPH1	enolase-phosphatase 1	ENSG00000145293	-1.21	0.207	-0.173	Cytoplasm	enzyme
ENTPD3	ectonucleoside triphosphate diphosphohydrolase 3	ENSG00000168032	3.178	1.101	0.767	Plasma Membrane	enzyme
ENTPD4	ectonucleoside triphosphate diphosphohydrolase 4	ENSG00000197217	-1.609	0.685	0.796	Cytoplasm	enzyme
ENTPD6	ectonucleoside triphosphate diphosphohydrolase 6	ENSG00000197586	1.011	0.807	0.334	Cytoplasm	enzyme
EXD2	exonuclease 3'-5' domain containing 2	ENSG00000081177	-1.449	0.535	0.135	Cytoplasm	enzyme
FAR2	fatty acyl-CoA reductase 2	ENSG00000064763	-1.58	0.286	-0.574	Cytoplasm	enzyme
FBL	fibrillarin	ENSG00000105202	1.607	0.304	-0.308	Nucleus	enzyme
FBXL5	F-box and leucine rich repeat protein 5	ENSG00000118564	-1.37	0.804	0.515	Cytoplasm	enzyme
FBXL6	F-box and leucine rich repeat protein 6	ENSG00000182325	1.14	0.254	0.1	Other	enzyme
FBXO5	F-box protein 5	ENSG00000112029	-2.044	-1.358	-0.347	Nucleus	enzyme
FBXO21	F-box protein 21	ENSG00000135108	-1.565	0.373	-0.109	Extracellular Space	enzyme
FBXW2	F-box and WD repeat domain containing 2	ENSG00000119402	-1.197	-1.503	0.671	Cytoplasm	enzyme
FBXW7	F-box and WD repeat domain containing 7	ENSG00000109670	-1.016	1.343	0.164	Nucleus	enzyme
FBXW11	F-box and WD repeat domain containing 11	ENSG00000072803	-1.696	-1.151	0.301	Cytoplasm	enzyme
FDFT1	farnesyl-diphosphate farnesyltransferase 1	ENSG00000079459	1.131	0.325	0.57	Cytoplasm	enzyme
FH	fumarate hydratase	ENSG00000091483	1.357	0.319	0.255	Cytoplasm	enzyme
FKBP2	FKBP prolyl isomerase 2	ENSG00000173486	2.731	-1.744	0.411	Cytoplasm	enzyme
FKBP14	FKBP prolyl isomerase 14	ENSG00000106080	-1.453	0.248	-0.256	Cytoplasm	enzyme
FLAD1	flavin adenine dinucleotide synthetase 1	ENSG00000160688	1.315	0.367	-0.235	Cytoplasm	enzyme
FN1	fibronectin 1	ENSG00000115414	-5.09	-1.28	-2.075	Extracellular Space	enzyme
FTO	FTO alpha-ketoglutarate dependent dioxygenase	ENSG00000140718	-1.891	0.282	0.473	Nucleus	enzyme
FUT3	fucosyltransferase 3 (Lewis blood group)	ENSG00000171124	3.863	1.465	-0.275	Cytoplasm	enzyme
FUT8	fucosyltransferase 8	ENSG00000033170	-2.278	0.308	0.115	Cytoplasm	enzyme
FUT9	fucosyltransferase 9	ENSG00000172461	-3.127	0.538	0.708	Cytoplasm	enzyme
GALE	UDP-galactose-4-epimerase	ENSG00000117308	1.544	1.049	0.241	Cytoplasm	enzyme
GALNT1	polypeptide N-acetylgalactosaminyltransferase 1	ENSG00000141429	-1.384	1.22	0.62	Cytoplasm	enzyme
GALNT3	polypeptide N-acetylgalactosaminyltransferase 3	ENSG00000115339	-4.173	0.908	-0.393	Cytoplasm	enzyme
GALNT6	polypeptide N-acetylgalactosaminyltransferase 6	ENSG00000139629	1.088	0.399	-0.332	Cytoplasm	enzyme
GALNT7	polypeptide N-acetylgalactosaminyltransferase 7	ENSG00000109586	-2.994	0.221	0.105	Cytoplasm	enzyme
GALNT10	polypeptide N-acetylgalactosaminyltransferase 10	ENSG00000164574	1.101	-1.106	-0.127	Cytoplasm	enzyme
GALT	galactose-1-phosphate uridylyltransferase	ENSG00000213930	1.048	0.511	0.161	Cytoplasm	enzyme
GBE1	1,4-alpha-glucan branching enzyme 1	ENSG00000114480	-3.339	0.268	0.461	Cytoplasm	enzyme
GLA	galactosidase alpha	ENSG00000102393	1.44	1.396	0.14	Cytoplasm	enzyme
GLCE	glucuronic acid epimerase	ENSG00000138604	1.559	1.216	-0.121	Cytoplasm	enzyme
GLS	glutaminase	ENSG00000115419	-3.6	0.768	-0.513	Cytoplasm	enzyme
GMDS	GDP-mannose 4,6-dehydratase	ENSG00000112699	1.549	0.725	0.231	Cytoplasm	enzyme
GMPR2	guanosine monophosphate reductase 2	ENSG00000100938	-1.116	0.743	0.423	Cytoplasm	enzyme
GNA13	G protein subunit alpha 13	ENSG00000120063	-2.661	0.225	-0.2	Plasma Membrane	enzyme
GNAL	G protein subunit alpha L	ENSG00000141404	6.459	0.202	-0.14	Cytoplasm	enzyme
GNAQ	G protein subunit alpha q	ENSG00000156052	-2.133	0.306	0.203	Plasma Membrane	enzyme
GNG4	G protein subunit gamma 4	ENSG00000168243	4.807	0.238	-0.252	Plasma Membrane	enzyme
GNL2	G protein nucleolar 2	ENSG00000134697	1.016	0.277	-0.105	Nucleus	enzyme
GNPDA1	glucosamine-6-phosphate deaminase 1	ENSG00000113552	-1.588	1.017	0.431	Cytoplasm	enzyme
GNS	glucosamine (N-acetyl)-6-sulfatase	ENSG00000135677	-1.099	0.604	1.037	Cytoplasm	enzyme
GOT1	glutamic-oxaloacetic transaminase 1	ENSG00000120053	1.148	0.535	0.105	Cytoplasm	enzyme
GPD2	glycerol-3-phosphate dehydrogenase 2	ENSG00000115159	-2.126	0.389	-0.208	Cytoplasm	enzyme
GPD1L	glycerol-3-phosphate dehydrogenase 1 like	ENSG00000152642	-1.037	0.71	0.651	Cytoplasm	enzyme
GPX1	glutathione peroxidase 1	ENSG00000233276	2.629	0.261	0.772	Cytoplasm	enzyme
GPX4	glutathione peroxidase 4	ENSG00000167468	1.033	-1.603	-0.158	Cytoplasm	enzyme
GSR	glutathione-disulfide reductase	ENSG00000104687	-1.024	0.35	-0.307	Cytoplasm	enzyme
GSTO1	glutathione S-transferase omega 1	ENSG00000148834	2.246	0.485	0.101	Cytoplasm	enzyme
GSTP1	glutathione S-transferase pi 1	ENSG00000084207	2.129	0.636	0.593	Cytoplasm	enzyme
GSTZ1	glutathione S-transferase zeta 1	ENSG00000100577	1.705	0.537	0.246	Cytoplasm	enzyme
HAGH	hydroxyacylglutathione hydrolase	ENSG00000063854	1.888	0.411	0.202	Cytoplasm	enzyme
HHAT	hedgehog acyltransferase	ENSG00000054392	-1.417	1.078	0.125	Cytoplasm	enzyme
HMBS	hydroxymethylbilane synthase	ENSG00000256269	1.824	0.97	-0.317	Cytoplasm	enzyme
HMOX2	heme oxygenase 2	ENSG00000103415	2.36	0.258	0.163	Cytoplasm	enzyme
HPGD	15-hydroxyprostaglandin dehydrogenase	ENSG00000164120	-4.06	0.294	2.611	Cytoplasm	enzyme
HPRT1	hypoxanthine phosphoribosyltransferase 1	ENSG00000165704	-1.25	0.419	0.151	Cytoplasm	enzyme
HRAS	HRas proto-oncogene, GTPase	ENSG00000174775	2.89	0.935	0.373	Plasma Membrane	enzyme
HSD17B12	hydroxysteroid 17-beta dehydrogenase 12	ENSG00000149084	-1.463	0.593	0.11	Cytoplasm	enzyme
IARS2	isoleucyl-tRNA synthetase 2, mitochondrial	ENSG00000067704	-1.289	0.373	0.684	Cytoplasm	enzyme
IDH3B	isocitrate dehydrogenase (NAD(+)) 3 non-catalytic subunit beta	ENSG00000101365	1.317	1.248	0.2	Cytoplasm	enzyme
IDH3G	isocitrate dehydrogenase (NAD(+)) 3 non-catalytic subunit gamma	ENSG00000067829	1.489	0.685	0.348	Cytoplasm	enzyme
IDI1	isopentenyl-diphosphate delta isomerase 1	ENSG00000067064	1.751	0.253	-0.19	Cytoplasm	enzyme
INTS6	integrator complex subunit 6	ENSG00000102786	-1.471	0.689	0.357	Nucleus	enzyme
IRS1	insulin receptor substrate 1	ENSG00000169047	-1.794	1.261	0.616	Cytoplasm	enzyme
ISYNA1	inositol-3-phosphate synthase 1	ENSG00000105655	-1.597	0.638	-0.332	Cytoplasm	enzyme
ITPA	inosine triphosphatase	ENSG00000125877	1.617	0.443	0.241	Cytoplasm	enzyme
JMJD1C	jumonji domain containing 1C	ENSG00000171988	-3.065	1.084	-0.136	Nucleus	enzyme
KAT6B	lysine acetyltransferase 6B	ENSG00000156650	-2.306	0.349	0.421	Nucleus	enzyme
KIF16B	kinesin family member 16B	ENSG00000089177	-2.02	0.429	0.203	Cytoplasm	enzyme
KLHL20	kelch like family member 20	ENSG00000076321	-2.618	0.278	0.123	Plasma Membrane	enzyme
LANCL1	LanC like 1	ENSG00000115365	-1.958	0.506	0.395	Plasma Membrane	enzyme
LARGE1	LARGE xylosyl- and glucuronyltransferase 1	ENSG00000133424	3.386	0.475	0.212	Cytoplasm	enzyme
LCMT1	leucine carboxyl methyltransferase 1	ENSG00000205629	2.03	0.58	0.189	Cytoplasm	enzyme
LDHB	lactate dehydrogenase B	ENSG00000111716	2.466	0.203	0.672	Cytoplasm	enzyme
LIG4	DNA ligase 4	ENSG00000174405	-2.408	0.609	0.105	Nucleus	enzyme
LOXL1	lysyl oxidase like 1	ENSG00000129038	4.975	0.318	0.57	Extracellular Space	enzyme
LPCAT3	lysophosphatidylcholine acyltransferase 3	ENSG00000111684	-1.084	0.248	0.205	Plasma Membrane	enzyme
LTN1	listerin E3 ubiquitin protein ligase 1	ENSG00000198862	-2.92	0.668	-0.2	Nucleus	enzyme
LYPLA1	lysophospholipase 1	ENSG00000120992	-3.263	0.505	0.722	Cytoplasm	enzyme
MAN1A2	mannosidase alpha class 1A member 2	ENSG00000198162	-1.377	0.321	0.54	Cytoplasm	enzyme
MAN2A1	mannosidase alpha class 2A member 1	ENSG00000112893	-2.983	0.574	0.414	Cytoplasm	enzyme
MAT2B	methionine adenosyltransferase 2B	ENSG00000038274	-2.864	0.487	0.192	Cytoplasm	enzyme
MCCC2	methylcrotonoyl-CoA carboxylase 2	ENSG00000131844	-1.847	0.956	0.224	Cytoplasm	enzyme
ME2	malic enzyme 2	ENSG00000082212	-2.344	0.292	0.299	Cytoplasm	enzyme
MGAT2	alpha-1,6-mannosyl-glycoprotein 2-beta-N-acetylglucosaminyltransferase	ENSG00000168282	-1.765	0.657	-0.143	Cytoplasm	enzyme
MGMT	O-6-methylguanine-DNA methyltransferase	ENSG00000170430	1.795	0.858	0.109	Nucleus	enzyme
MMUT	methylmalonyl-CoA mutase	ENSG00000146085	-1.455	0.455	0.266	Cytoplasm	enzyme
MOXD1	monooxygenase DBH like 1	ENSG00000079931	-2.983	-1.299	-0.519	Cytoplasm	enzyme
MPG	N-methylpurine DNA glycosylase	ENSG00000103152	1.683	0.536	0.449	Nucleus	enzyme
MRE11	MRE11 homolog, double strand break repair nuclease	ENSG00000020922	-1.549	0.296	-0.357	Nucleus	enzyme
MSRA	methionine sulfoxide reductase A	ENSG00000175806	3.044	0.544	0.335	Cytoplasm	enzyme
MSRB1	methionine sulfoxide reductase B1	ENSG00000198736	1.392	0.596	0.198	Nucleus	enzyme
MTR	5-methyltetrahydrofolate-homocysteine methyltransferase	ENSG00000116984	-2	0.211	0.219	Cytoplasm	enzyme
MX2	MX dynamin like GTPase 2	ENSG00000183486	1.456	1.754	-0.139	Nucleus	enzyme
MYCBP2	MYC binding protein 2	ENSG00000005810	-2.841	0.274	0.665	Nucleus	enzyme
MYH14	myosin heavy chain 14	ENSG00000105357	1.417	1.418	0.147	Extracellular Space	enzyme
NAA16	N-alpha-acetyltransferase 16, NatA auxiliary subunit	ENSG00000172766	-2.402	0.263	0.244	Nucleus	enzyme
NAGPA	N-acetylglucosamine-1-phosphodiester alpha-N-acetylglucosaminidase	ENSG00000103174	1.057	0.75	0.295	Cytoplasm	enzyme
NARF	nuclear prelamin A recognition factor	ENSG00000141562	1.209	0.536	0.303	Nucleus	enzyme
NARS1	asparaginyl-tRNA synthetase 1	ENSG00000134440	-1.267	0.523	0.656	Cytoplasm	enzyme
NDUFA2	NADH:ubiquinone oxidoreductase subunit A2	ENSG00000131495	1.97	1.166	0.199	Cytoplasm	enzyme
NDUFA4	NDUFA4 mitochondrial complex associated	ENSG00000189043	1.807	0.217	0.102	Cytoplasm	enzyme
NDUFA6	NADH:ubiquinone oxidoreductase subunit A6	ENSG00000184983	2.387	-1.048	0.196	Cytoplasm	enzyme
NDUFA13	NADH:ubiquinone oxidoreductase subunit A13	ENSG00000186010	3.684	0.547	0.508	Cytoplasm	enzyme
NDUFAB1	NADH:ubiquinone oxidoreductase subunit AB1	ENSG00000004779	2.122	0.284	0.26	Cytoplasm	enzyme
NDUFB1	NADH:ubiquinone oxidoreductase subunit B1	ENSG00000183648	2.498	0.966	0.379	Cytoplasm	enzyme
NDUFB2	NADH:ubiquinone oxidoreductase subunit B2	ENSG00000090266	2.521	0.849	0.552	Cytoplasm	enzyme
NDUFB8	NADH:ubiquinone oxidoreductase subunit B8	ENSG00000166136	2.753	0.66	0.47	Cytoplasm	enzyme
NDUFS3	NADH:ubiquinone oxidoreductase core subunit S3	ENSG00000213619	2.066	0.288	0.144	Cytoplasm	enzyme
NDUFS6	NADH:ubiquinone oxidoreductase subunit S6	ENSG00000145494	3.375	0.328	0.259	Cytoplasm	enzyme
NEDD8	NEDD8 ubiquitin like modifier	ENSG00000129559	1.876	0.362	0.182	Nucleus	enzyme
NEU1	neuraminidase 1	ENSG00000204386	1.702	0.293	-0.117	Cytoplasm	enzyme
NKTR	natural killer cell triggering receptor	ENSG00000114857	-2.782	-1.306	0.733	Plasma Membrane	enzyme
NLGN4X	neuroligin 4 X-linked	ENSG00000146938	-2.293	0.453	0.907	Plasma Membrane	enzyme
NMT2	N-myristoyltransferase 2	ENSG00000152465	4.601	0.255	-0.101	Cytoplasm	enzyme
NSD2	nuclear receptor binding SET domain protein 2	ENSG00000109685	-1.396	-1.609	-0.484	Nucleus	enzyme
OASL	2'-5'-oligoadenylate synthetase like	ENSG00000135114	2.053	0.491	-0.16	Cytoplasm	enzyme
OGDHL	oxoglutarate dehydrogenase like	ENSG00000197444	2.241	0.579	0.21	Other	enzyme
OGT	O-linked N-acetylglucosamine (GlcNAc) transferase	ENSG00000147162	-2.495	0.612	0.681	Cytoplasm	enzyme
OPA1	OPA1 mitochondrial dynamin like GTPase	ENSG00000198836	-1.3	-1.833	0.29	Cytoplasm	enzyme
OXR1	oxidation resistance 1	ENSG00000164830	-3.299	0.466	0.448	Cytoplasm	enzyme
P4HA1	prolyl 4-hydroxylase subunit alpha 1	ENSG00000122884	-3.384	0.695	0.55	Cytoplasm	enzyme
PAICS	phosphoribosylaminoimidazole carboxylase and phosphoribosylaminoimidazolesuccinocarboxamide synthase	ENSG00000128050	-1.221	0.897	-0.345	Cytoplasm	enzyme
PARP3	poly(ADP-ribose) polymerase family member 3	ENSG00000041880	-1.513	1.78	0.333	Nucleus	enzyme
PARP4	poly(ADP-ribose) polymerase family member 4	ENSG00000102699	-2.826	0.987	0.644	Cytoplasm	enzyme
PARP12	poly(ADP-ribose) polymerase family member 12	ENSG00000059378	1.384	1.109	-0.334	Nucleus	enzyme
PCMTD2	protein-L-isoaspartate (D-aspartate) O-methyltransferase domain containing 2	ENSG00000203880	-3.513	0.315	0.77	Cytoplasm	enzyme
PDE8A	phosphodiesterase 8A	ENSG00000073417	-2.01	0.258	0.32	Cytoplasm	enzyme
PEMT	phosphatidylethanolamine N-methyltransferase	ENSG00000133027	1.763	-1.31	0.328	Cytoplasm	enzyme
PFN2	profilin 2	ENSG00000070087	-1.112	0.348	0.886	Cytoplasm	enzyme
PGGT1B	protein geranylgeranyltransferase type I subunit beta	ENSG00000164219	-1.114	0.503	-0.125	Cytoplasm	enzyme
PGLS	6-phosphogluconolactonase	ENSG00000130313	2.179	0.328	0.475	Cytoplasm	enzyme
PHF8	PHD finger protein 8	ENSG00000172943	-2.324	0.315	0.298	Nucleus	enzyme
PIGN	phosphatidylinositol glycan anchor biosynthesis class N	ENSG00000197563	-1.801	0.992	0.29	Cytoplasm	enzyme
PLA2G12A	phospholipase A2 group XIIA	ENSG00000123739	-1.469	0.319	0.169	Other	enzyme
PLCXD1	phosphatidylinositol specific phospholipase C X domain containing 1	ENSG00000182378	1.101	0.323	0.635	Other	enzyme
PLOD2	procollagen-lysine,2-oxoglutarate 5-dioxygenase 2	ENSG00000152952	-3.444	-1.348	-0.64	Cytoplasm	enzyme
PMS1	PMS1 homolog 1, mismatch repair system component	ENSG00000064933	-1.199	0.301	0.392	Nucleus	enzyme
PNP	purine nucleoside phosphorylase	ENSG00000198805	1.01	1.366	-0.204	Nucleus	enzyme
POFUT2	protein O-fucosyltransferase 2	ENSG00000186866	-1.128	1.055	0.253	Cytoplasm	enzyme
POGZ	pogo transposable element derived with ZNF domain	ENSG00000143442	-1.747	0.208	0.151	Nucleus	enzyme
POLB	DNA polymerase beta	ENSG00000070501	1.216	1.361	-0.312	Nucleus	enzyme
POLR1C	RNA polymerase I and III subunit C	ENSG00000171453	1.25	0.559	-0.208	Nucleus	enzyme
POLR2H	RNA polymerase II subunit H	ENSG00000163882	1.837	0.4	0.217	Nucleus	enzyme
POLR2L	RNA polymerase II subunit L	ENSG00000177700	3.226	1.257	0.677	Nucleus	enzyme
PPIE	peptidylprolyl isomerase E	ENSG00000084072	1.028	0.21	-0.132	Nucleus	enzyme
PRDX2	peroxiredoxin 2	ENSG00000167815	1.431	0.659	0.632	Cytoplasm	enzyme
PSMD6	proteasome 26S subunit, non-ATPase 6	ENSG00000163636	1.102	0.327	0.59	Cytoplasm	enzyme
PUS1	pseudouridine synthase 1	ENSG00000177192	1.242	-1.207	0.201	Nucleus	enzyme
PUS7	pseudouridine synthase 7	ENSG00000091127	-1.826	0.279	-0.256	Nucleus	enzyme
PYCR3	pyrroline-5-carboxylate reductase 3	ENSG00000104524	1.827	0.277	-0.152	Cytoplasm	enzyme
PYGL	glycogen phosphorylase L	ENSG00000100504	-1.118	0.593	0.156	Cytoplasm	enzyme
RAB13	RAB13, member RAS oncogene family	ENSG00000143545	1.361	0.204	0.364	Plasma Membrane	enzyme
RAB23	RAB23, member RAS oncogene family	ENSG00000112210	-1.941	-2.566	-0.353	Cytoplasm	enzyme
RAB28	RAB28, member RAS oncogene family	ENSG00000157869	-1.252	0.226	-0.124	Plasma Membrane	enzyme
RAB32	RAB32, member RAS oncogene family	ENSG00000118508	2.376	0.64	-0.262	Cytoplasm	enzyme
RAB1A	RAB1A, member RAS oncogene family	ENSG00000138069	-1.048	0.45	0.331	Cytoplasm	enzyme
RAB5A	RAB5A, member RAS oncogene family	ENSG00000144566	-1.245	-1.234	0.281	Cytoplasm	enzyme
RAD51C	RAD51 paralog C	ENSG00000108384	1.69	-1.48	-0.132	Nucleus	enzyme
RAD9A	RAD9 checkpoint clamp component A	ENSG00000172613	1.341	0.589	0.383	Nucleus	enzyme
RALBP1	ralA binding protein 1	ENSG00000017797	-1.454	0.605	0.186	Cytoplasm	enzyme
RARS1	arginyl-tRNA synthetase 1	ENSG00000113643	1.053	0.524	0.282	Cytoplasm	enzyme
RBBP4	RB binding protein 4, chromatin remodeling factor	ENSG00000162521	-1.539	0.788	-0.39	Nucleus	enzyme
RDH11	retinol dehydrogenase 11	ENSG00000072042	1.244	0.251	0.206	Cytoplasm	enzyme
RECQL	RecQ like helicase	ENSG00000004700	-1.916	0.274	0.125	Nucleus	enzyme
RECQL5	RecQ like helicase 5	ENSG00000108469	1.297	0.627	-0.188	Nucleus	enzyme
REV1	REV1 DNA directed polymerase	ENSG00000135945	-1.122	0.934	0.325	Nucleus	enzyme
RGS2	regulator of G protein signaling 2	ENSG00000116741	3.577	-2.326	-2.04	Nucleus	enzyme
RGS4	regulator of G protein signaling 4	ENSG00000117152	5.115	0.297	0.307	Cytoplasm	enzyme
RGS10	regulator of G protein signaling 10	ENSG00000148908	1.991	0.878	-0.625	Cytoplasm	enzyme
RHOBTB3	Rho related BTB domain containing 3	ENSG00000164292	-4.386	0.302	0.234	Cytoplasm	enzyme
RHOD	ras homolog family member D	ENSG00000173156	2.781	0.943	-0.362	Cytoplasm	enzyme
RHOQ	ras homolog family member Q	ENSG00000119729	-1.292	0.239	0.294	Plasma Membrane	enzyme
RHOT1	ras homolog family member T1	ENSG00000126858	-1.407	0.74	-0.157	Cytoplasm	enzyme
RHOT2	ras homolog family member T2	ENSG00000140983	1.194	0.798	0.48	Cytoplasm	enzyme
RMND5A	required for meiotic nuclear division 5 homolog A	ENSG00000153561	-1.507	0.548	0.285	Nucleus	enzyme
RNASE1	ribonuclease A family member 1, pancreatic	ENSG00000129538	4.103	-2.624	-0.147	Extracellular Space	enzyme
RNF11	ring finger protein 11	ENSG00000123091	-2.676	0.215	0.455	Cytoplasm	enzyme
RNF38	ring finger protein 38	ENSG00000137075	-2.826	0.283	0.201	Nucleus	enzyme
RNF103	ring finger protein 103	ENSG00000239305	-1.322	0.604	0.284	Cytoplasm	enzyme
RNF126	ring finger protein 126	ENSG00000070423	1.854	0.549	-0.171	Other	enzyme
RNF128	ring finger protein 128	ENSG00000133135	-2.739	0.38	1.163	Cytoplasm	enzyme
RNF19A	ring finger protein 19A, RBR E3 ubiquitin protein ligase	ENSG00000034677	-2.092	-1.652	0.13	Nucleus	enzyme
RP2	RP2 activator of ARL3 GTPase	ENSG00000102218	-4.061	-1.649	-0.105	Cytoplasm	enzyme
RPE	ribulose-5-phosphate-3-epimerase	ENSG00000197713	-1.106	1.237	-0.106	Cytoplasm	enzyme
RRM2	ribonucleotide reductase regulatory subunit M2	ENSG00000171848	1.531	-1.105	-0.754	Nucleus	enzyme
SDF2	stromal cell derived factor 2	ENSG00000132581	1.071	0.271	-0.175	Extracellular Space	enzyme
SDHB	succinate dehydrogenase complex iron sulfur subunit B	ENSG00000117118	1.021	0.39	0.103	Cytoplasm	enzyme
SDHC	succinate dehydrogenase complex subunit C	ENSG00000143252	-1.602	0.662	-0.419	Cytoplasm	enzyme
SELENOW	selenoprotein W	ENSG00000178980	1.932	0.768	0.509	Cytoplasm	enzyme
SGPL1	sphingosine-1-phosphate lyase 1	ENSG00000166224	-1.086	0.665	0.958	Cytoplasm	enzyme
SMOX	spermine oxidase	ENSG00000088826	6.626	1.97	-0.114	Cytoplasm	enzyme
SMPD1	sphingomyelin phosphodiesterase 1	ENSG00000166311	2.528	0.436	0.227	Cytoplasm	enzyme
SMPDL3A	sphingomyelin phosphodiesterase acid like 3A	ENSG00000172594	-2.284	-1.429	0.437	Extracellular Space	enzyme
SPG21	SPG21 abhydrolase domain containing, maspardin	ENSG00000090487	-1.039	0.493	0.383	Plasma Membrane	enzyme
SPTLC1	serine palmitoyltransferase long chain base subunit 1	ENSG00000090054	-1.973	0.399	-0.184	Cytoplasm	enzyme
SPTSSA	serine palmitoyltransferase small subunit A	ENSG00000165389	-1.88	0.488	0.459	Cytoplasm	enzyme
SRP54	signal recognition particle 54	ENSG00000100883	-1.057	0.46	0.255	Cytoplasm	enzyme
ST3GAL5	ST3 beta-galactoside alpha-2,3-sialyltransferase 5	ENSG00000115525	5.711	1.411	1.417	Cytoplasm	enzyme
ST6GALNAC4	ST6 N-acetylgalactosaminide alpha-2,6-sialyltransferase 4	ENSG00000136840	1.004	0.275	-0.138	Cytoplasm	enzyme
STUB1	STIP1 homology and U-box containing protein 1	ENSG00000103266	2.154	0.271	0.454	Cytoplasm	enzyme
SUCLA2	succinate-CoA ligase ADP-forming subunit beta	ENSG00000136143	-1.307	-1.385	0.159	Cytoplasm	enzyme
SUCLG2	succinate-CoA ligase GDP-forming subunit beta	ENSG00000172340	-1.939	0.51	0.561	Cytoplasm	enzyme
SULT1A1	sulfotransferase family 1A member 1	ENSG00000196502	4.646	0.966	1.108	Cytoplasm	enzyme
TALDO1	transaldolase 1	ENSG00000177156	1.802	0.988	0.624	Cytoplasm	enzyme
TGM2	transglutaminase 2	ENSG00000198959	1.33	-1.349	-0.638	Cytoplasm	enzyme
TIPARP	TCDD inducible poly(ADP-ribose) polymerase	ENSG00000163659	-2.102	0.243	-0.318	Nucleus	enzyme
TKTL1	transketolase like 1	ENSG00000007350	6.028	-1.018	-0.179	Cytoplasm	enzyme
TM7SF2	transmembrane 7 superfamily member 2	ENSG00000149809	1.236	0.269	0.352	Cytoplasm	enzyme
TMX1	thioredoxin related transmembrane protein 1	ENSG00000139921	-1.268	0.308	0.352	Cytoplasm	enzyme
TNKS	tankyrase	ENSG00000173273	-1.649	0.304	0.669	Nucleus	enzyme
TNNI2	troponin I2, fast skeletal type	ENSG00000130598	1.645	2.733	0.834	Cytoplasm	enzyme
TOP2A	DNA topoisomerase II alpha	ENSG00000131747	-2.188	0.452	-0.729	Nucleus	enzyme
TRAIP	TRAF interacting protein	ENSG00000183763	1.555	0.344	-0.168	Cytoplasm	enzyme
TRIM2	tripartite motif containing 2	ENSG00000109654	-1.731	1.585	0.585	Cytoplasm	enzyme
TRIM23	tripartite motif containing 23	ENSG00000113595	-2.472	1.237	0.162	Nucleus	enzyme
TRMO	tRNA methyltransferase O	ENSG00000136932	1.446	0.206	0.109	Other	enzyme
TRMT1	tRNA methyltransferase 1	ENSG00000104907	1.393	1.11	0.271	Extracellular Space	enzyme
TRMT1L	tRNA methyltransferase 1 like	ENSG00000121486	-1.36	1.082	0.347	Other	enzyme
TRMT61A	tRNA methyltransferase 61A	ENSG00000166166	1.767	1.444	-0.141	Nucleus	enzyme
TST	thiosulfate sulfurtransferase	ENSG00000128311	3.59	0.674	0.429	Cytoplasm	enzyme
TTLL5	tubulin tyrosine ligase like 5	ENSG00000119685	-1.091	0.309	0.188	Cytoplasm	enzyme
TXN	thioredoxin	ENSG00000136810	2.293	-1.094	0.439	Cytoplasm	enzyme
TXN2	thioredoxin 2	ENSG00000100348	1.196	0.631	0.286	Cytoplasm	enzyme
TXNL4A	thioredoxin like 4A	ENSG00000141759	2.078	0.213	0.616	Nucleus	enzyme
TXNRD2	thioredoxin reductase 2	ENSG00000184470	2.531	0.74	0.154	Cytoplasm	enzyme
UBA3	ubiquitin like modifier activating enzyme 3	ENSG00000144744	-1.852	-1.113	0.282	Cytoplasm	enzyme
UBA6	ubiquitin like modifier activating enzyme 6	ENSG00000033178	-1.064	0.368	-0.16	Cytoplasm	enzyme
UBA52	ubiquitin A-52 residue ribosomal protein fusion product 1	ENSG00000221983	2.311	0.303	0.273	Cytoplasm	enzyme
UBB	ubiquitin B	ENSG00000170315	1.44	0.684	0.36	Cytoplasm	enzyme
UBE2D4	ubiquitin conjugating enzyme E2 D4 (putative)	ENSG00000078967	1.125	0.567	0.14	Other	enzyme
UBE2G1	ubiquitin conjugating enzyme E2 G1	ENSG00000132388	-1.17	-1.023	0.17	Cytoplasm	enzyme
UBE2L3	ubiquitin conjugating enzyme E2 L3	ENSG00000185651	1.177	1.337	0.565	Nucleus	enzyme
UBR5	ubiquitin protein ligase E3 component n-recognin 5	ENSG00000104517	-1.649	0.55	0.137	Nucleus	enzyme
UFC1	ubiquitin-fold modifier conjugating enzyme 1	ENSG00000143222	1.045	0.857	0.227	Cytoplasm	enzyme
UFL1	UFM1 specific ligase 1	ENSG00000014123	-3.689	0.481	0.67	Cytoplasm	enzyme
UGGT2	UDP-glucose glycoprotein glucosyltransferase 2	ENSG00000102595	-1.29	0.895	0.454	Cytoplasm	enzyme
UPP1	uridine phosphorylase 1	ENSG00000183696	3.702	0.404	-0.616	Cytoplasm	enzyme
UQCRC1	ubiquinol-cytochrome c reductase core protein 1	ENSG00000010256	1.237	-1.244	0.189	Cytoplasm	enzyme
UQCRQ	ubiquinol-cytochrome c reductase complex III subunit VII	ENSG00000164405	2.716	0.232	0.384	Cytoplasm	enzyme
UROD	uroporphyrinogen decarboxylase	ENSG00000126088	1.461	1.063	0.143	Cytoplasm	enzyme
VARS1	valyl-tRNA synthetase 1	ENSG00000204394	1.214	0.64	0.133	Cytoplasm	enzyme
VPS4A	vacuolar protein sorting 4 homolog A	ENSG00000132612	2.01	0.61	0.221	Cytoplasm	enzyme
VWA8	von Willebrand factor A domain containing 8	ENSG00000102763	-2.557	1.048	0.599	Cytoplasm	enzyme
WDR46	WD repeat domain 46	ENSG00000227057	1.483	0.572	0.129	Nucleus	enzyme
WRN	WRN RecQ like helicase	ENSG00000165392	-2.339	1.129	-0.213	Nucleus	enzyme
ZDHHC14	zinc finger DHHC-type palmitoyltransferase 14	ENSG00000175048	4.759	0.29	-0.122	Cytoplasm	enzyme
ADGRE5	adhesion G protein-coupled receptor E5	ENSG00000123146	1.166	-1.109	-0.406	Plasma Membrane	G-protein coupled receptor
ADGRG6	adhesion G protein-coupled receptor G6	ENSG00000112414	-3.208	0.474	0.146	Plasma Membrane	G-protein coupled receptor
ADRB2	adrenoceptor beta 2	ENSG00000169252	1.103	1.615	-0.208	Plasma Membrane	G-protein coupled receptor
CELSR2	cadherin EGF LAG seven-pass G-type receptor 2	ENSG00000143126	-1.702	0.801	0.217	Plasma Membrane	G-protein coupled receptor
EDNRB	endothelin receptor type B	ENSG00000136160	-5.078	0.3	0.122	Plasma Membrane	G-protein coupled receptor
FZD1	frizzled class receptor 1	ENSG00000157240	-1.8	0.289	-0.233	Plasma Membrane	G-protein coupled receptor
FZD2	frizzled class receptor 2	ENSG00000180340	1.145	-1.091	-0.379	Plasma Membrane	G-protein coupled receptor
FZD7	frizzled class receptor 7	ENSG00000155760	1.572	0.349	-0.219	Plasma Membrane	G-protein coupled receptor
GPRC5C	G protein-coupled receptor class C group 5 member C	ENSG00000170412	4.646	1.086	0.329	Plasma Membrane	G-protein coupled receptor
LPAR1	lysophosphatidic acid receptor 1	ENSG00000198121	1.334	0.346	0.642	Plasma Membrane	G-protein coupled receptor
LPAR2	lysophosphatidic acid receptor 2	ENSG00000064547	1.579	0.573	0.267	Plasma Membrane	G-protein coupled receptor
RAMP1	receptor activity modifying protein 1	ENSG00000132329	2.189	-1.407	-0.139	Plasma Membrane	G-protein coupled receptor
TM2D1	TM2 domain containing 1	ENSG00000162604	-1.264	0.242	0.352	Plasma Membrane	G-protein coupled receptor
BMP7	bone morphogenetic protein 7	ENSG00000101144	6.032	0.791	0.578	Extracellular Space	growth factor
DKK1	dickkopf WNT signaling pathway inhibitor 1	ENSG00000107984	4.657	1.443	-0.409	Extracellular Space	growth factor
GAS6	growth arrest specific 6	ENSG00000183087	3.137	-1.329	-0.499	Extracellular Space	growth factor
GDF15	growth differentiation factor 15	ENSG00000130513	3.035	0.765	0.627	Extracellular Space	growth factor
HBEGF	heparin binding EGF like growth factor	ENSG00000113070	4.901	-1.211	-0.398	Extracellular Space	growth factor
JAG2	jagged canonical Notch ligand 2	ENSG00000184916	-1.504	1.43	0.422	Extracellular Space	growth factor
KITLG	KIT ligand	ENSG00000049130	-2.803	-1.823	0.167	Extracellular Space	growth factor
LTBP4	latent transforming growth factor beta binding protein 4	ENSG00000090006	-1.003	-1.864	-0.181	Extracellular Space	growth factor
MDK	midkine	ENSG00000110492	1.961	1.003	-0.145	Extracellular Space	growth factor
TGFA	transforming growth factor alpha	ENSG00000163235	2.093	0.466	-0.654	Extracellular Space	growth factor
TYMP	thymidine phosphorylase	ENSG00000025708	3.558	-1.269	-0.608	Extracellular Space	growth factor
ANXA6	annexin A6	ENSG00000197043	4.287	-1.2	-0.208	Plasma Membrane	ion channel
CLCA2	chloride channel accessory 2	ENSG00000137975	-1.405	1.097	-0.401	Plasma Membrane	ion channel
CLCN3	chloride voltage-gated channel 3	ENSG00000109572	-1.826	0.913	1.145	Plasma Membrane	ion channel
CLIC3	chloride intracellular channel 3	ENSG00000169583	2.706	2.031	-0.708	Nucleus	ion channel
CLIC4	chloride intracellular channel 4	ENSG00000169504	-2.549	-1.361	-1.338	Plasma Membrane	ion channel
CUL5	cullin 5	ENSG00000166266	-1.585	0.316	0.328	Nucleus	ion channel
FXYD5	FXYD domain containing ion transport regulator 5	ENSG00000089327	2.394	0.769	-0.352	Plasma Membrane	ion channel
FXYD6	FXYD domain containing ion transport regulator 6	ENSG00000137726	11.996	-1.021	-0.443	Plasma Membrane	ion channel
KCNG1	potassium voltage-gated channel modifier subfamily G member 1	ENSG00000026559	2.675	0.607	-0.419	Plasma Membrane	ion channel
KCNK15	potassium two pore domain channel subfamily K member 15	ENSG00000124249	8.075	1.422	-0.109	Plasma Membrane	ion channel
PKD2	polycystin 2, transient receptor potential cation channel	ENSG00000118762	-3.276	0.214	0.418	Plasma Membrane	ion channel
ACVR1	activin A receptor type 1	ENSG00000115170	-1.16	0.222	0.163	Plasma Membrane	kinase+H423HH393:H485
AK1	adenylate kinase 1	ENSG00000106992	2.687	0.428	-0.122	Cytoplasm	kinase
ALPK1	alpha kinase 1	ENSG00000073331	-1.071	0.934	0.295	Cytoplasm	kinase
ATM	ATM serine/threonine kinase	ENSG00000149311	-3.107	0.326	0.21	Nucleus	kinase
ATR	ATR serine/threonine kinase	ENSG00000175054	-1.615	0.538	0.395	Nucleus	kinase
AURKB	aurora kinase B	ENSG00000178999	1.329	-1.17	-0.161	Nucleus	kinase
BAIAP2	BAR/IMD domain containing adaptor protein 2	ENSG00000175866	2.228	0.56	-0.36	Plasma Membrane	kinase
CAMK2G	calcium/calmodulin dependent protein kinase II gamma	ENSG00000148660	-1.564	0.294	0.477	Cytoplasm	kinase
CDK2	cyclin dependent kinase 2	ENSG00000123374	-1.49	-1.179	-0.331	Nucleus	kinase
CDK9	cyclin dependent kinase 9	ENSG00000136807	1.088	-1.123	-0.341	Nucleus	kinase
CDK10	cyclin dependent kinase 10	ENSG00000185324	1.142	2.641	0.348	Nucleus	kinase
CDKN2A	cyclin dependent kinase inhibitor 2A	ENSG00000124762	4.792	2.001	2.826	Nucleus	kinase
CDKN1B	cyclin dependent kinase inhibitor 1B	ENSG00000111276	-1.631	0.731	-0.142	Nucleus	kinase
CERT1	ceramide transporter 1	ENSG00000113163	-1.54	0.945	0.67	Cytoplasm	kinase
CIB2	calcium and integrin binding family member 2	ENSG00000136425	2.657	0.661	-0.155	Cytoplasm	kinase
CKS1B	CDC28 protein kinase regulatory subunit 1B	ENSG00000173207	2.468	0.288	-0.883	Other	kinase
CLK1	CDC like kinase 1	ENSG00000013441	-1.962	0.367	0.685	Nucleus	kinase
CPNE3	copine 3	ENSG00000085719	-2.201	0.602	0.257	Cytoplasm	kinase
CSNK1A1	casein kinase 1 alpha 1	ENSG00000113712	-1.505	1.034	0.687	Cytoplasm	kinase
DGKZ	diacylglycerol kinase zeta	ENSG00000149091	1.438	0.262	-0.214	Cytoplasm	kinase
DGUOK	deoxyguanosine kinase	ENSG00000114956	1.344	0.521	0.153	Cytoplasm	kinase
DMPK	DM1 protein kinase	ENSG00000104936	-1.065	0.625	0.113	Cytoplasm	kinase
DYRK2	dual specificity tyrosine phosphorylation regulated kinase 2	ENSG00000127334	-1.025	0.36	0.444	Cytoplasm	kinase
DYRK1A	dual specificity tyrosine phosphorylation regulated kinase 1A	ENSG00000157540	-1.672	-1.853	0.142	Nucleus	kinase
EFNA4	ephrin A4	ENSG00000243364	1.459	0.599	-0.215	Plasma Membrane	kinase
EGFR	epidermal growth factor receptor	ENSG00000146648	-2.927	0.391	-0.392	Plasma Membrane	kinase
EIF2AK3	eukaryotic translation initiation factor 2 alpha kinase 3	ENSG00000172071	-2.561	0.324	0.123	Cytoplasm	kinase
EPHB6	EPH receptor B6	ENSG00000106123	3.872	1.747	0.207	Plasma Membrane	kinase
ETNK1	ethanolamine kinase 1	ENSG00000139163	-1.83	0.801	-0.139	Cytoplasm	kinase
FASTK	Fas activated serine/threonine kinase	ENSG00000164896	1.655	1.233	0.382	Cytoplasm	kinase
FGFR1	fibroblast growth factor receptor 1	ENSG00000077782	4.91	-3.593	0.339	Plasma Membrane	kinase
GSK3A	glycogen synthase kinase 3 alpha	ENSG00000105723	1.442	0.563	-0.14	Nucleus	kinase
GUK1	guanylate kinase 1	ENSG00000143774	2.131	0.203	0.329	Cytoplasm	kinase
HIPK2	homeodomain interacting protein kinase 2	ENSG00000064393	3.569	0.337	0.293	Nucleus	kinase
HSPB8	heat shock protein family B (small) member 8	ENSG00000152137	1.352	-1.769	0.21	Cytoplasm	kinase
ITPKB	inositol-trisphosphate 3-kinase B	ENSG00000143772	4.312	0.204	0.214	Cytoplasm	kinase
JAK2	Janus kinase 2	ENSG00000096968	-2.391	1.153	0.152	Cytoplasm	kinase
LYN	LYN proto-oncogene, Src family tyrosine kinase	ENSG00000254087	-1.245	-1.503	-0.122	Cytoplasm	kinase
MAGI1	membrane associated guanylate kinase, WW and PDZ domain containing 1	ENSG00000151276	1.068	0.261	0.123	Plasma Membrane	kinase
MAP2K6	mitogen-activated protein kinase kinase 6	ENSG00000108984	-2.677	0.212	-0.226	Cytoplasm	kinase
MAP3K6	mitogen-activated protein kinase kinase kinase 6	ENSG00000142733	1.353	0.429	0.169	Other	kinase
MAP3K7	mitogen-activated protein kinase kinase kinase 7	ENSG00000135341	-1.081	0.385	0.579	Cytoplasm	kinase
MAP3K11	mitogen-activated protein kinase kinase kinase 11	ENSG00000173327	1.321	0.928	0.119	Cytoplasm	kinase
MAP4K3	mitogen-activated protein kinase kinase kinase kinase 3	ENSG00000011566	-4.382	0.821	0.312	Plasma Membrane	kinase
MAP4K5	mitogen-activated protein kinase kinase kinase kinase 5	ENSG00000012983	-2.195	0.398	0.249	Cytoplasm	kinase
MAPK1	mitogen-activated protein kinase 1	ENSG00000100030	-1.524	1.381	0.124	Cytoplasm	kinase
MAPK10	mitogen-activated protein kinase 10	ENSG00000109339	-1.471	1.397	0.298	Cytoplasm	kinase
MAPKAPK2	MAPK activated protein kinase 2	ENSG00000162889	1.162	0.356	0.193	Nucleus	kinase
MET	MET proto-oncogene, receptor tyrosine kinase	ENSG00000105976	-1.388	0.374	0.341	Plasma Membrane	kinase
NCK1	NCK adaptor protein 1	ENSG00000158092	-2.977	0.318	-0.532	Cytoplasm	kinase
NEK1	NIMA related kinase 1	ENSG00000137601	-2.488	0.35	0.503	Nucleus	kinase
NEK2	NIMA related kinase 2	ENSG00000117650	-1.412	-1.063	-0.432	Cytoplasm	kinase
NPRL2	NPR2 like, GATOR1 complex subunit	ENSG00000114388	1.133	0.438	0.327	Cytoplasm	kinase
OBSCN	obscurin, cytoskeletal calmodulin and titin-interacting RhoGEF	ENSG00000154358	1.263	0.327	-0.154	Cytoplasm	kinase
PAK1	p21 (RAC1) activated kinase 1	ENSG00000149269	3.158	-1.239	-0.166	Cytoplasm	kinase
PDK1	pyruvate dehydrogenase kinase 1	ENSG00000152256	-1.797	0.374	-0.371	Cytoplasm	kinase
PDXK	pyridoxal kinase	ENSG00000160209	1.256	0.494	0.826	Cytoplasm	kinase
PGK1	phosphoglycerate kinase 1	ENSG00000102144	-1.092	0.279	0.128	Cytoplasm	kinase
PHKB	phosphorylase kinase regulatory subunit beta	ENSG00000102893	-1.381	0.31	0.534	Cytoplasm	kinase
PIK3CB	phosphatidylinositol-4,5-bisphosphate 3-kinase catalytic subunit beta	ENSG00000051382	-1.667	1.31	0.343	Cytoplasm	kinase
PIK3R1	phosphoinositide-3-kinase regulatory subunit 1	ENSG00000145675	-1.071	1.528	0.212	Cytoplasm	kinase
PIKFYVE	phosphoinositide kinase, FYVE-type zinc finger containing	ENSG00000115020	-3.319	0.509	0.278	Cytoplasm	kinase
PKN2	protein kinase N2	ENSG00000065243	-3.605	0.202	0.1	Cytoplasm	kinase
PNKP	polynucleotide kinase 3'-phosphatase	ENSG00000039650	1.522	0.268	-0.112	Nucleus	kinase
PRKAA1	protein kinase AMP-activated catalytic subunit alpha 1	ENSG00000132356	-1.725	0.216	0.169	Cytoplasm	kinase
PRKAR1A	protein kinase cAMP-dependent type I regulatory subunit alpha	ENSG00000108946	-1.257	0.453	0.423	Cytoplasm	kinase
PRKCA	protein kinase C alpha	ENSG00000154229	6.331	0.451	0.813	Cytoplasm	kinase
PRKCH	protein kinase C eta	ENSG00000027075	-1.047	1.251	-0.246	Cytoplasm	kinase
PRKCQ	protein kinase C theta	ENSG00000065675	8.063	0.707	-0.168	Cytoplasm	kinase
PRKCZ	protein kinase C zeta	ENSG00000067606	3.335	0.845	0.256	Cytoplasm	kinase
PRKDC	protein kinase, DNA-activated, catalytic subunit	ENSG00000253729	-2.577	-1.175	-0.281	Nucleus	kinase
PRPF4B	pre-mRNA processing factor 4B	ENSG00000112739	-1.895	0.549	1.139	Nucleus	kinase
PTK2	protein tyrosine kinase 2	ENSG00000169398	-1.899	0.369	1.005	Cytoplasm	kinase
PTK6	protein tyrosine kinase 6	ENSG00000101213	1.06	1.198	0.632	Cytoplasm	kinase
RIOK3	RIO kinase 3	ENSG00000101782	-1.424	0.567	0.735	Cytoplasm	kinase
ROR1	receptor tyrosine kinase like orphan receptor 1	ENSG00000185483	-3.854	0.335	0.119	Plasma Membrane	kinase
RPS6KA2	ribosomal protein S6 kinase A2	ENSG00000071242	8.266	0.684	0.475	Nucleus	kinase
RPS6KB2	ribosomal protein S6 kinase B2	ENSG00000175634	1.722	0.88	0.164	Cytoplasm	kinase
SPHK1	sphingosine kinase 1	ENSG00000176170	3.473	0.859	-0.401	Cytoplasm	kinase
SRC	SRC proto-oncogene, non-receptor tyrosine kinase	ENSG00000197122	-1.242	0.938	0.233	Cytoplasm	kinase
SRPK1	SRSF protein kinase 1	ENSG00000096063	-1.005	0.972	0.523	Nucleus	kinase
TAOK3	TAO kinase 3	ENSG00000135090	-2.307	0.584	0.573	Cytoplasm	kinase
TJP2	tight junction protein 2	ENSG00000119139	-5.452	1.334	0.741	Plasma Membrane	kinase
TK1	thymidine kinase 1	ENSG00000167900	1.451	-1.076	-0.361	Cytoplasm	kinase
TRIB1	tribbles pseudokinase 1	ENSG00000173334	1.104	0.518	0.369	Cytoplasm	kinase
TRIB3	tribbles pseudokinase 3	ENSG00000101255	1.044	0.311	-0.262	Nucleus	kinase
TTK	TTK protein kinase	ENSG00000112742	-1.47	0.285	-1.096	Nucleus	kinase
TWF1	twinfilin actin binding protein 1	ENSG00000151239	-3.984	0.274	0.326	Cytoplasm	kinase
TWF2	twinfilin actin binding protein 2	ENSG00000247596	1.637	0.644	0.276	Cytoplasm	kinase
UCKL1	uridine-cytidine kinase 1 like 1	ENSG00000198276	1.186	0.464	0.277	Cytoplasm	kinase
WEE1	WEE1 G2 checkpoint kinase	ENSG00000166483	-2.989	0.596	0.483	Nucleus	kinase
WNK1	WNK lysine deficient protein kinase 1	ENSG00000060237	-2.151	0.321	0.429	Cytoplasm	kinase
YES1	YES proto-oncogene 1, Src family tyrosine kinase	ENSG00000176105	-2.737	0.443	0.143	Cytoplasm	kinase
NR2F6	nuclear receptor subfamily 2 group F member 6	ENSG00000160113	1.717	0.424	0.758	Nucleus	ligand-dependent nuclear receptor
NR3C1	nuclear receptor subfamily 3 group C member 1	ENSG00000113580	-2.571	0.505	0.215	Nucleus	ligand-dependent nuclear receptor
NR4A1	nuclear receptor subfamily 4 group A member 1	ENSG00000123358	3.61	-1.07	-0.517	Nucleus	ligand-dependent nuclear receptor
AAMDC	adipogenesis associated Mth938 domain containing	ENSG00000087884	2.304	0.749	-0.293	Cytoplasm	other+I540H489:I568H489:I596L9H48H489:H1129
ABI1	abl interactor 1	ENSG00000136754	-1.251	0.597	-0.342	Cytoplasm	other
ABR	ABR activator of RhoGEF and GTPase	ENSG00000159842	7.582	-1.291	0.849	Cytoplasm	other
ACAP2	ArfGAP with coiled-coil, ankyrin repeat and PH domains 2	ENSG00000114331	-2.604	-1.115	0.238	Nucleus	other
ACBD3	acyl-CoA binding domain containing 3	ENSG00000182827	-1.872	0.337	0.202	Cytoplasm	other
ACTR1A	actin related protein 1A	ENSG00000138107	1.49	0.207	0.105	Cytoplasm	other
ADAMTSL4	ADAMTS like 4	ENSG00000143382	-1.068	-1.472	-0.101	Extracellular Space	other
ADIRF	adipogenesis regulatory factor	ENSG00000148671	1.475	0.547	0.492	Nucleus	other
ADRM1	adhesion regulating molecule 1	ENSG00000130706	2.208	1.287	0.349	Plasma Membrane	other
AFTPH	aftiphilin	ENSG00000119844	-1.38	0.311	0.207	Cytoplasm	other
AGR2	anterior gradient 2, protein disulphide isomerase family member	ENSG00000106541	2.447	1.203	1.39	Extracellular Space	other
AGRN	agrin	ENSG00000188157	-1.301	0.7	0.327	Plasma Membrane	other
AHSA1	activator of HSP90 ATPase activity 1	ENSG00000100591	1.065	0.408	0.288	Cytoplasm	other
AHSA2P	activator of HSP90 ATPase homolog 2, pseudogene	ENSG00000173209	-1.189	0.515	0.783	Other	other
AIM2	absent in melanoma 2	ENSG00000163568	2.569	1.913	-0.265	Cytoplasm	other
AIMP2	aminoacyl tRNA synthetase complex interacting multifunctional protein 2	ENSG00000106305	1.623	0.638	-0.121	Plasma Membrane	other
AKAP10	A-kinase anchoring protein 10	ENSG00000108599	-1.484	-1.331	0.486	Cytoplasm	other
AKAP11	A-kinase anchoring protein 11	ENSG00000023516	-2.759	0.563	0.749	Cytoplasm	other
AKAP13	A-kinase anchoring protein 13	ENSG00000170776	-1.658	0.906	0.474	Cytoplasm	other
ALCAM	activated leukocyte cell adhesion molecule	ENSG00000170017	-1.91	0.386	-0.361	Plasma Membrane	other
AMMECR1	AMMECR nuclear protein 1	ENSG00000101935	-1.53	0.817	0.865	Nucleus	other
ANAPC15	anaphase promoting complex subunit 15	ENSG00000110200	1.965	0.226	0.18	Nucleus	other
ANGEL2	angel homolog 2	ENSG00000174606	-1.168	0.254	0.45	Nucleus	other
ANK3	ankyrin 3	ENSG00000151150	-2.096	0.714	0.194	Plasma Membrane	other
ANKRD11	ankyrin repeat domain 11	ENSG00000167522	-1.037	0.431	0.246	Nucleus	other
ANKRD17	ankyrin repeat domain 17	ENSG00000132466	-2.897	0.263	0.414	Nucleus	other
ANKS1A	ankyrin repeat and sterile alpha motif domain containing 1A	ENSG00000064999	-1.22	1.021	0.117	Cytoplasm	other
ANP32E	acidic nuclear phosphoprotein 32 family member E	ENSG00000143401	-1.373	0.281	-0.721	Nucleus	other
ANXA2	annexin A2	ENSG00000182718	1.546	0.665	-0.432	Plasma Membrane	other
AP5M1	adaptor related protein complex 5 subunit mu 1	ENSG00000053770	-1.517	0.501	0.402	Cytoplasm	other
APAF1	apoptotic peptidase activating factor 1	ENSG00000120868	-2.374	0.23	-0.118	Cytoplasm	other
APPBP2	amyloid beta precursor protein binding protein 2	ENSG00000062725	-1.337	0.265	0.241	Cytoplasm	other
AQR	aquarius intron-binding spliceosomal factor	ENSG00000021776	-1.476	0.994	0.218	Nucleus	other
ARAP2	ArfGAP with RhoGAP domain, ankyrin repeat and PH domain 2	ENSG00000047365	-1.745	0.552	0.211	Cytoplasm	other
ARAP3	ArfGAP with RhoGAP domain, ankyrin repeat and PH domain 3	ENSG00000120318	1.573	1.01	0.428	Cytoplasm	other
ARC	activity regulated cytoskeleton associated protein	ENSG00000198576	6.595	0.852	-0.144	Cytoplasm	other
ARFGEF1	ADP ribosylation factor guanine nucleotide exchange factor 1	ENSG00000066777	-2.344	0.368	0.389	Cytoplasm	other
ARFIP1	ADP ribosylation factor interacting protein 1	ENSG00000164144	-1.888	0.881	0.229	Cytoplasm	other
ARGLU1	arginine and glutamate rich 1	ENSG00000134884	-1.62	0.526	1.056	Other	other
ARHGEF11	Rho guanine nucleotide exchange factor 11	ENSG00000132694	-1.144	1.057	0.242	Cytoplasm	other
ARHGEF12	Rho guanine nucleotide exchange factor 12	ENSG00000196914	-3.046	0.213	0.346	Cytoplasm	other
ARHGEF18	Rho/Rac guanine nucleotide exchange factor 18	ENSG00000104880	-3.266	0.622	0.641	Cytoplasm	other
ARL6IP1	ADP ribosylation factor like GTPase 6 interacting protein 1	ENSG00000170540	-1.608	0.26	0.551	Cytoplasm	other
ARL6IP5	ADP ribosylation factor like GTPase 6 interacting protein 5	ENSG00000144746	-1.183	0.255	0.895	Cytoplasm	other
ARMCX2	armadillo repeat containing X-linked 2	ENSG00000184867	-1.213	0.274	0.34	Other	other
ARMCX3	armadillo repeat containing X-linked 3	ENSG00000102401	-1.129	-1.026	0.163	Cytoplasm	other
ARPC4	actin related protein 2/3 complex subunit 4	ENSG00000241553	1.854	0.309	-0.158	Cytoplasm	other
ASB13	ankyrin repeat and SOCS box containing 13	ENSG00000196372	1.105	1.335	0.162	Cytoplasm	other
ATP5F1E	ATP synthase F1 subunit epsilon	ENSG00000124172	2.853	0.543	0.591	Cytoplasm	other
ATP5IF1	ATP synthase inhibitory factor subunit 1	ENSG00000130770	1.819	0.396	0.485	Cytoplasm	other
ATRN	attractin	ENSG00000088812	-1.527	0.284	0.459	Extracellular Space	other
BAG1	BAG cochaperone 1	ENSG00000107262	2.005	1.573	0.336	Cytoplasm	other
BAHCC1	BAH domain and coiled-coil containing 1	ENSG00000266074	-1.211	0.271	0.17	Other	other
BCL2L2	BCL2 like 2	ENSG00000129473	-1.181	0.508	0.434	Cytoplasm	other
BCS1L	BCS1 homolog, ubiquinol-cytochrome c reductase complex chaperone	ENSG00000074582	1.113	0.214	0.22	Cytoplasm	other
BEX4	brain expressed X-linked 4	ENSG00000102409	-1.254	0.773	0.617	Cytoplasm	other
BID	BH3 interacting domain death agonist	ENSG00000015475	2.362	0.824	-0.439	Cytoplasm	other
BLOC1S1	biogenesis of lysosomal organelles complex 1 subunit 1	ENSG00000135441	3.439	0.634	0.189	Cytoplasm	other
BMERB1	bMERB domain containing 1	ENSG00000166780	2.395	0.369	0.292	Other	other
BNIP3L	BCL2 interacting protein 3 like	ENSG00000104765	-1.346	0.341	0.52	Cytoplasm	other
BST2	bone marrow stromal cell antigen 2	ENSG00000130303	1.605	0.712	1.135	Plasma Membrane	other
BTBD3	BTB domain containing 3	ENSG00000132640	-2.328	0.726	0.774	Other	other
BTN3A1	butyrophilin subfamily 3 member A1	ENSG00000026950	-1.878	0.564	-0.196	Extracellular Space	other
BYSL	bystin like	ENSG00000112578	1.123	1.01	-0.185	Nucleus	other
C11orf58	chromosome 11 open reading frame 58	ENSG00000110696	-1.075	0.34	0.163	Other	other
C1orf56	chromosome 1 open reading frame 56	ENSG00000143443	1.236	0.273	-0.112	Other	other
C1orf115	chromosome 1 open reading frame 115	ENSG00000162817	-1.127	0.629	-0.472	Other	other
C1orf116	chromosome 1 open reading frame 116	ENSG00000182795	2.541	2.058	0.447	Cytoplasm	other
C2CD3	C2 domain containing 3 centriole elongation regulator	ENSG00000168014	-2.002	0.223	-0.111	Cytoplasm	other
C7orf26	chromosome 7 open reading frame 26	ENSG00000146576	1.288	0.445	0.157	Nucleus	other
CADPS2	calcium dependent secretion activator 2	ENSG00000081803	-1.052	0.583	0.135	Plasma Membrane	other
CALD1	caldesmon 1	ENSG00000122786	-2.091	-1.881	-1.207	Cytoplasm	other
CAMSAP1	calmodulin regulated spectrin associated protein 1	ENSG00000130559	-1.088	0.619	-0.123	Cytoplasm	other
CAV2	caveolin 2	ENSG00000105971	-1.644	0.418	-0.674	Plasma Membrane	other
CCDC47	coiled-coil domain containing 47	ENSG00000108588	-1.359	0.207	0.495	Extracellular Space	other
CCDC82	coiled-coil domain containing 82	ENSG00000149231	-1.889	0.726	-0.159	Other	other
CCDC106	coiled-coil domain containing 106	ENSG00000173581	1.245	0.311	-0.106	Extracellular Space	other
CCDC130	coiled-coil domain containing 130	ENSG00000104957	1.315	0.491	0.312	Other	other
CCN1	cellular communication network factor 1	ENSG00000142871	1.278	-2.439	-1.02	Extracellular Space	other
CCZ1/CCZ1B	CCZ1 homolog B, vacuolar protein trafficking and biogenesis associated	ENSG00000122674	1.08	0.863	0.152	Cytoplasm	other
CD24	CD24 molecule	ENSG00000272398	3.916	1.172	-1.104	Plasma Membrane	other
CD2BP2	CD2 cytoplasmic tail binding protein 2	ENSG00000169217	1.426	0.508	0.184	Cytoplasm	other
CDC42EP3	CDC42 effector protein 3	ENSG00000163171	-1.451	-1.79	0.285	Cytoplasm	other
CDH10	cadherin 10	ENSG00000040731	-5.137	0.621	-0.121	Plasma Membrane	other
CDH18	cadherin 18	ENSG00000145526	-1.3	0.257	-0.137	Plasma Membrane	other
CDK2AP1	cyclin dependent kinase 2 associated protein 1	ENSG00000111328	-2.34	1.059	0.373	Nucleus	other
CDK5RAP3	CDK5 regulatory subunit associated protein 3	ENSG00000108465	-2.186	1.222	0.63	Nucleus	other
CENPF	centromere protein F	ENSG00000117724	-1.493	-1.197	-0.244	Nucleus	other
CENPN	centromere protein N	ENSG00000166451	1.251	0.335	-0.213	Nucleus	other
CENPT	centromere protein T	ENSG00000102901	1.241	-1.305	0.399	Cytoplasm	other
CEP68	centrosomal protein 68	ENSG00000011523	-1.41	-1.153	0.25	Cytoplasm	other
CEP192	centrosomal protein 192	ENSG00000101639	-2.401	0.264	0.235	Cytoplasm	other
CEP350	centrosomal protein 350	ENSG00000135837	-1.209	0.217	0.851	Cytoplasm	other
CFL1	cofilin 1	ENSG00000172757	1.194	0.271	-0.104	Nucleus	other
CHCHD7	coiled-coil-helix-coiled-coil-helix domain containing 7	ENSG00000170791	1.492	0.562	0.369	Cytoplasm	other
CHD9	chromodomain helicase DNA binding protein 9	ENSG00000177200	-2.713	0.24	1.044	Cytoplasm	other
CHMP2A	charged multivesicular body protein 2A	ENSG00000130724	2.293	1.158	0.613	Cytoplasm	other
CIB1	calcium and integrin binding 1	ENSG00000185043	1.598	0.261	0.629	Nucleus	other
CKAP2	cytoskeleton associated protein 2	ENSG00000136108	-1.355	0.586	-0.132	Cytoplasm	other
CLASP1	cytoplasmic linker associated protein 1	ENSG00000074054	-1.114	0.952	0.225	Cytoplasm	other
CLDN1	claudin 1	ENSG00000163347	-1.488	1.404	-0.718	Plasma Membrane	other
CLMN	calmin	ENSG00000165959	-2.524	0.446	0.349	Cytoplasm	other
CLTA	clathrin light chain A	ENSG00000122705	1.829	0.341	0.237	Plasma Membrane	other
CLTCL1	clathrin heavy chain like 1	ENSG00000070371	3.861	0.229	-0.223	Plasma Membrane	other
COA4	cytochrome c oxidase assembly factor 4 homolog	ENSG00000181924	1.066	0.659	-0.281	Cytoplasm	other
COBLL1	cordon-bleu WH2 repeat protein like 1	ENSG00000082438	-2.139	0.749	0.593	Extracellular Space	other
COL17A1	collagen type XVII alpha 1 chain	ENSG00000065618	-1.526	1.485	0.106	Extracellular Space	other
COL1A2	collagen type I alpha 2 chain	ENSG00000164692	-2.145	-1.041	-2.31	Extracellular Space	other
COL3A1	collagen type III alpha 1 chain	ENSG00000168542	-4.625	-1.328	-2.74	Extracellular Space	other
COL4A5	collagen type IV alpha 5 chain	ENSG00000188153	-3.106	1.41	0.291	Extracellular Space	other
COL6A1	collagen type VI alpha 1 chain	ENSG00000142156	7.687	-1.363	-0.509	Extracellular Space	other
COL6A2	collagen type VI alpha 2 chain	ENSG00000142173	9.018	0.345	-1.037	Extracellular Space	other
COMMD4	COMM domain containing 4	ENSG00000140365	2.828	1.303	0.144	Cytoplasm	other
COPS2	COP9 signalosome subunit 2	ENSG00000166200	-1.218	0.549	0.301	Cytoplasm	other
COPS3	COP9 signalosome subunit 3	ENSG00000141030	1.35	0.797	0.179	Cytoplasm	other
COQ4	coenzyme Q4	ENSG00000167113	1.621	0.468	0.218	Cytoplasm	other
COX20	cytochrome c oxidase assembly factor COX20	ENSG00000203667	1.041	1.453	0.56	Cytoplasm	other
CRCT1	cysteine rich C-terminal 1	ENSG00000169509	5.729	0.532	-0.121	Other	other
CRISPLD2	cysteine rich secretory protein LCCL domain containing 2	ENSG00000103196	2.063	0.272	-0.762	Cytoplasm	other
CRYBG3	crystallin beta-gamma domain containing 3	ENSG00000080200	-2.718	0.258	0.249	Other	other
CST6	cystatin E/M	ENSG00000175315	3.232	0.57	-1.113	Extracellular Space	other
CSTA	cystatin A	ENSG00000121552	4.751	0.596	0.632	Cytoplasm	other
CSTF2T	cleavage stimulation factor subunit 2 tau variant	ENSG00000177613	-1.495	0.234	0.203	Nucleus	other
CTAG2	cancer/testis antigen 2	ENSG00000126890	1.742	0.254	-0.656	Cytoplasm	other
CTR9	CTR9 homolog, Paf1/RNA polymerase II complex component	ENSG00000198730	-1.584	0.483	0.495	Nucleus	other
CUEDC2	CUE domain containing 2	ENSG00000107874	1.325	0.281	0.154	Extracellular Space	other
CYFIP2	cytoplasmic FMR1 interacting protein 2	ENSG00000055163	1.541	0.719	0.321	Cytoplasm	other
CYHR1	cysteine and histidine rich 1	ENSG00000187954	1.522	0.719	0.162	Nucleus	other
CYRIB	CYFIP related Rac1 interactor B	ENSG00000153310	-1.521	0.575	-0.304	Extracellular Space	other
CYTH2	cytohesin 2	ENSG00000105443	1.65	1.19	0.13	Cytoplasm	other
CYTH4	cytohesin 4	ENSG00000100055	8.159	0.245	-0.104	Cytoplasm	other
DAD1	defender against cell death 1	ENSG00000129562	1.368	0.692	0.112	Cytoplasm	other
DBI	diazepam binding inhibitor, acyl-CoA binding protein	ENSG00000155368	1.495	0.35	0.139	Cytoplasm	other
DCAKD	dephospho-CoA kinase domain containing	ENSG00000172992	-1.724	0.249	-0.276	Cytoplasm	other
DCN	decorin	ENSG00000011465	2.565	-2.641	-2.102	Extracellular Space	other
DCTN2	dynactin subunit 2	ENSG00000175203	1.008	0.206	0.253	Cytoplasm	other
DCUN1D1	defective in cullin neddylation 1 domain containing 1	ENSG00000043093	-1.235	0.274	0.23	Nucleus	other
DDIT4	DNA damage inducible transcript 4	ENSG00000168209	-1.395	0.459	-0.554	Cytoplasm	other
DDRGK1	DDRGK domain containing 1	ENSG00000198171	2.006	0.575	0.417	Extracellular Space	other
DENND1B	DENN domain containing 1B	ENSG00000213047	-1.462	0.689	0.303	Other	other
DEXI	Dexi homolog	ENSG00000182108	1.094	0.947	0.268	Other	other
DHRS7B	dehydrogenase/reductase 7B	ENSG00000109016	2.096	0.385	0.247	Other	other
DLG5	discs large MAGUK scaffold protein 5	ENSG00000151208	-1.022	0.304	0.787	Plasma Membrane	other
DLGAP4	DLG associated protein 4	ENSG00000080845	1.197	-1.648	-0.109	Plasma Membrane	other
DMD	dystrophin	ENSG00000198947	-2.902	-1.551	-0.148	Plasma Membrane	other
DNAJB2	DnaJ heat shock protein family (Hsp40) member B2	ENSG00000135924	1.381	0.296	0.395	Nucleus	other
DNAJB4	DnaJ heat shock protein family (Hsp40) member B4	ENSG00000162616	-2.596	0.271	-0.151	Nucleus	other
DNAJC7	DnaJ heat shock protein family (Hsp40) member C7	ENSG00000168259	1.615	0.34	0.187	Cytoplasm	other
DNAJC15	DnaJ heat shock protein family (Hsp40) member C15	ENSG00000120675	1.745	0.21	-0.235	Cytoplasm	other
DNAJC16	DnaJ heat shock protein family (Hsp40) member C16	ENSG00000116138	-1.282	0.756	0.447	Other	other
DNTTIP2	deoxynucleotidyltransferase terminal interacting protein 2	ENSG00000067334	1.155	0.524	-0.314	Nucleus	other
DSC2	desmocollin 2	ENSG00000134755	-1.626	-2.227	-0.747	Plasma Membrane	other
DSG2	desmoglein 2	ENSG00000046604	-2.918	0.663	-0.743	Plasma Membrane	other
DSP	desmoplakin	ENSG00000096696	-2.55	0.21	-0.54	Plasma Membrane	other
DST	dystonin	ENSG00000151914	-2.432	0.734	1.049	Plasma Membrane	other
DTNB	dystrobrevin beta	ENSG00000138101	1.152	-1.142	0.102	Plasma Membrane	other
DYNC1LI2	dynein cytoplasmic 1 light intermediate chain 2	ENSG00000135720	-1.45	0.284	0.47	Cytoplasm	other
DYNLRB1	dynein light chain roadblock-type 1	ENSG00000125971	1.384	0.615	-0.141	Cytoplasm	other
EFCAB11	EF-hand calcium binding domain 11	ENSG00000140025	1.027	0.213	-0.224	Other	other
EFHD1	EF-hand domain family member D1	ENSG00000115468	-2.048	-1.661	-0.14	Cytoplasm	other
EFS	embryonal Fyn-associated substrate	ENSG00000100842	1.291	0.907	0.602	Cytoplasm	other
EIF2B4	eukaryotic translation initiation factor 2B subunit delta	ENSG00000115211	1.81	1.167	0.191	Cytoplasm	other
EIF3L	eukaryotic translation initiation factor 3 subunit L	ENSG00000100129	-3.358	0.348	0.578	Cytoplasm	other
EIF3M	eukaryotic translation initiation factor 3 subunit M	ENSG00000149100	1.131	0.417	0.279	Cytoplasm	other
ELP6	elongator acetyltransferase complex subunit 6	ENSG00000163832	1.321	0.773	0.131	Other	other
EMC6	ER membrane protein complex subunit 6	ENSG00000127774	2.168	0.264	0.133	Cytoplasm	other
EML4	EMAP like 4	ENSG00000143924	-1.48	0.309	-0.141	Cytoplasm	other
EPM2AIP1	EPM2A interacting protein 1	ENSG00000178567	-1.798	0.368	0.832	Cytoplasm	other
EPN3	epsin 3	ENSG00000049283	1.088	0.772	0.422	Cytoplasm	other
EPS15	epidermal growth factor receptor pathway substrate 15	ENSG00000085832	-1.021	0.813	-0.178	Cytoplasm	other
EPS8L1	EPS8 like 1	ENSG00000131037	2.963	1.745	0.142	Cytoplasm	other
ERBIN	erbb2 interacting protein	ENSG00000112851	-1.826	0.446	0.355	Cytoplasm	other
ERLIN2	ER lipid raft associated 2	ENSG00000147475	-1.083	0.327	0.163	Cytoplasm	other
ERMP1	endoplasmic reticulum metallopeptidase 1	ENSG00000099219	-2.07	0.778	0.431	Cytoplasm	other
ESPN	espin	ENSG00000187017	1.23	1.464	-0.131	Cytoplasm	other
EVC	EvC ciliary complex subunit 1	ENSG00000072840	-1.532	-1.044	0.26	Cytoplasm	other
FAF1	Fas associated factor 1	ENSG00000185104	1.028	0.718	-0.388	Nucleus	other
FAM120A	family with sequence similarity 120A	ENSG00000048828	-2.16	0.434	0.672	Cytoplasm	other
FAM13A	family with sequence similarity 13 member A	ENSG00000138640	-2.448	1.648	1.753	Cytoplasm	other
FAM162A	family with sequence similarity 162 member A	ENSG00000114023	1.41	0.655	0.432	Cytoplasm	other
FAM168B	family with sequence similarity 168 member B	ENSG00000152102	-1.129	1.429	0.49	Cytoplasm	other
FAM174B	family with sequence similarity 174 member B	ENSG00000185442	-1.845	1.182	1.117	Other	other
FARP1	FERM, ARH/RhoGEF and pleckstrin domain protein 1	ENSG00000152767	5.481	0.787	0.318	Plasma Membrane	other
FARP2	FERM, ARH/RhoGEF and pleckstrin domain protein 2	ENSG00000006607	-1.16	0.363	0.431	Cytoplasm	other
FASTKD3	FAST kinase domains 3	ENSG00000124279	-1.004	-1.061	-0.195	Cytoplasm	other
FAT1	FAT atypical cadherin 1	ENSG00000083857	-3.635	1.484	0.829	Plasma Membrane	other
FBN2	fibrillin 2	ENSG00000138829	-3.4	-1.986	-0.353	Extracellular Space	other
FBXL15	F-box and leucine rich repeat protein 15	ENSG00000107872	3.025	1.297	0.408	Cytoplasm	other
FBXO28	F-box protein 28	ENSG00000143756	-1.777	1.022	0.291	Nucleus	other
FBXO46	F-box protein 46	ENSG00000177051	-1.059	-1.035	-0.186	Other	other
FCF1	FCF1 rRNA-processing protein	ENSG00000119616	-1.047	0.337	0.121	Nucleus	other
FEZ2	fasciculation and elongation protein zeta 2	ENSG00000171055	-1.213	0.372	0.461	Cytoplasm	other
FGD6	FYVE, RhoGEF and PH domain containing 6	ENSG00000180263	-2.367	0.387	-0.234	Cytoplasm	other
FIBP	FGF1 intracellular binding protein	ENSG00000172500	1.406	0.298	0.561	Nucleus	other
FNDC3A	fibronectin type III domain containing 3A	ENSG00000102531	-3.449	0.473	0.236	Cytoplasm	other
FRAT1	FRAT regulator of WNT signaling pathway 1	ENSG00000165879	1.171	0.478	0.172	Cytoplasm	other
FSCN1	fascin actin-bundling protein 1	ENSG00000075618	1.736	0.547	-0.223	Cytoplasm	other
FSD1	fibronectin type III and SPRY domain containing 1	ENSG00000105255	2.659	0.237	-0.109	Cytoplasm	other
FST	follistatin	ENSG00000134363	8.196	0.39	-0.666	Extracellular Space	other
GAB1	GRB2 associated binding protein 1	ENSG00000109458	-1.782	0.32	-0.162	Cytoplasm	other
GAB2	GRB2 associated binding protein 2	ENSG00000033327	-1.072	-1.28	-0.497	Cytoplasm	other
GABARAPL1	GABA type A receptor associated protein like 1	ENSG00000139112	-1.341	0.233	-0.342	Cytoplasm	other
GAL	galanin and GMAP prepropeptide	ENSG00000069482	13.61	0.206	-0.154	Extracellular Space	other
GAN	gigaxonin	ENSG00000261609	-1.486	-1.254	0.103	Cytoplasm	other
GCC2	GRIP and coiled-coil domain containing 2	ENSG00000135968	-2.579	0.879	0.417	Cytoplasm	other
GDI1	GDP dissociation inhibitor 1	ENSG00000203879	1.084	0.85	0.207	Cytoplasm	other
GIGYF2	GRB10 interacting GYF protein 2	ENSG00000204120	-1.051	0.216	0.224	Cytoplasm	other
GIPC1	GIPC PDZ domain containing family member 1	ENSG00000123159	1.703	1.189	0.226	Cytoplasm	other
GNL3L	G protein nucleolar 3 like	ENSG00000130119	-2.516	0.211	0.108	Nucleus	other
GOLGA2	golgin A2	ENSG00000167110	-1.361	-1.134	-0.156	Cytoplasm	other
GPATCH4	G-patch domain containing 4	ENSG00000160818	1.581	0.644	-0.168	Other	other
GSDMB	gasdermin B	ENSG00000073605	-1.102	0.473	0.895	Cytoplasm	other
GULP1	GULP PTB domain containing engulfment adaptor 1	ENSG00000144366	-3.155	-1.763	-0.45	Cytoplasm	other
H1-2	H1.2 linker histone, cluster member	ENSG00000187837	5.134	0.485	-0.413	Nucleus	other
H2AJ	H2A.J histone	ENSG00000246705	2.765	0.782	0.131	Cytoplasm	other
H2AW	H2A.W histone	ENSG00000181218	2.6	0.277	0.192	Nucleus	other
H3-3A/H3-3B	H3.3 histone A	ENSG00000132475	1.645	0.757	0.236	Nucleus	other
HCP5	HLA complex P5	ENSG00000206337	2.64	1.38	-0.284	Other	other
HEATR1	HEAT repeat containing 1	ENSG00000119285	-1.694	0.895	0.225	Nucleus	other
HECA	hdc homolog, cell cycle regulator	ENSG00000112406	-1.149	0.218	0.409	Nucleus	other
HECTD4	HECT domain E3 ubiquitin protein ligase 4	ENSG00000173064	-2.163	0.236	0.298	Nucleus	other
HERC1	HECT and RLD domain containing E3 ubiquitin protein ligase family member 1	ENSG00000103657	-2.27	0.577	0.425	Cytoplasm	other
HIGD2A	HIG1 hypoxia inducible domain family member 2A	ENSG00000146066	1.123	0.314	0.442	Cytoplasm	other
HLA-C	major histocompatibility complex, class I, C	ENSG00000204525	1.053	-2.151	-0.22	Plasma Membrane	other
HNRNPC	heterogeneous nuclear ribonucleoprotein C	ENSG00000092199	-1.012	0.788	0.197	Nucleus	other
HNRNPR	heterogeneous nuclear ribonucleoprotein R	ENSG00000125944	-2.291	0.267	-0.255	Nucleus	other
HOMER2	homer scaffold protein 2	ENSG00000103942	3.207	0.554	-0.24	Plasma Membrane	other
HOMER3	homer scaffold protein 3	ENSG00000051128	2.163	0.271	0.566	Plasma Membrane	other
HSBP1	heat shock factor binding protein 1	ENSG00000230989	1.198	1.373	0.395	Nucleus	other
HSPA13	heat shock protein family A (Hsp70) member 13	ENSG00000155304	-2.003	0.674	-0.822	Cytoplasm	other
HSPB1	heat shock protein family B (small) member 1	ENSG00000106211	3.005	1.024	1.292	Cytoplasm	other
HSPBP1	HSPA (Hsp70) binding protein 1	ENSG00000133265	2.441	0.625	-0.143	Cytoplasm	other
IBTK	inhibitor of Bruton tyrosine kinase	ENSG00000005700	-1.509	1.249	0.258	Cytoplasm	other
ICA1	islet cell autoantigen 1	ENSG00000003147	1.796	0.842	-0.136	Cytoplasm	other
ICE2	interactor of little elongation complex ELL subunit 2	ENSG00000128915	-2.054	0.832	0.213	Nucleus	other
IFI6	interferon alpha inducible protein 6	ENSG00000126709	1.087	0.547	-0.425	Cytoplasm	other
IFI27	interferon alpha inducible protein 27	ENSG00000165949	3.518	1.165	0.325	Cytoplasm	other
IFI35	interferon induced protein 35	ENSG00000068079	1.928	0.561	-0.317	Nucleus	other
IFT22	intraflagellar transport 22	ENSG00000128581	1.984	0.675	-0.13	Extracellular Space	other
IFT81	intraflagellar transport 81	ENSG00000122970	-2.382	-1.131	-0.124	Extracellular Space	other
IGFBP4	insulin like growth factor binding protein 4	ENSG00000141753	3.684	0.418	0.582	Extracellular Space	other
IGFBP6	insulin like growth factor binding protein 6	ENSG00000167779	6.067	0.705	0.351	Extracellular Space	other
IMPACT	impact RWD domain protein	ENSG00000154059	-1.943	0.898	0.17	Cytoplasm	other
INO80B	INO80 complex subunit B	ENSG00000115274	2.64	0.518	-0.159	Nucleus	other
IQCB1	IQ motif containing B1	ENSG00000173226	-2.061	0.215	-0.228	Extracellular Space	other
IRGQ	immunity related GTPase Q	ENSG00000167378	1.299	-1.734	0.168	Other	other
ISCA1	iron-sulfur cluster assembly 1	ENSG00000135070	-1.237	0.285	-0.67	Cytoplasm	other
ITM2B	integral membrane protein 2B	ENSG00000136156	-1.785	0.569	0.643	Plasma Membrane	other
IVL	involucrin	ENSG00000163207	2.722	0.585	0.835	Cytoplasm	other
IVNS1ABP	influenza virus NS1A binding protein	ENSG00000116679	-1.324	1.025	0.162	Nucleus	other
JRKL	JRK like	ENSG00000183340	-2.838	0.469	-0.245	Nucleus	other
JTB	jumping translocation breakpoint	ENSG00000143543	2.45	0.516	0.12	Plasma Membrane	other
KCTD20	potassium channel tetramerization domain containing 20	ENSG00000112078	-1.492	0.574	-0.138	Cytoplasm	other
KHNYN	KH and NYN domain containing	ENSG00000100441	-1.131	0.908	0.584	Other	other
KIAA0556	KIAA0556	ENSG00000047578	-1.649	0.423	0.26	Extracellular Space	other
KIAA1549L	KIAA1549 like	ENSG00000110427	1.695	1.046	0.1	Cytoplasm	other
KIF23	kinesin family member 23	ENSG00000137807	-1.533	-1.15	-0.13	Cytoplasm	other
KLC1	kinesin light chain 1	ENSG00000126214	1.814	-1.541	0.709	Cytoplasm	other
KLC2	kinesin light chain 2	ENSG00000174996	1.235	0.246	-0.101	Cytoplasm	other
KLHDC4	kelch domain containing 4	ENSG00000104731	1.148	0.347	0.357	Other	other
KNTC1	kinetochore associated 1	ENSG00000184445	-1.568	0.623	0.115	Nucleus	other
KRIT1	KRIT1 ankyrin repeat containing	ENSG00000001631	-1.236	0.41	0.162	Plasma Membrane	other
KRT5	keratin 5	ENSG00000186081	3.272	0.614	-1.39	Cytoplasm	other
KRT14	keratin 14	ENSG00000186847	2.027	0.454	-1.59	Cytoplasm	other
KRT18	keratin 18	ENSG00000111057	2.539	0.387	0.101	Cytoplasm	other
KRT23	KRT23	ENSG00000205420	6.016	2.361	3.948	Cytoplasm	other
KRT6B	keratin 6B	ENSG00000185479	7.928	0.245	-0.686	Cytoplasm	other
LAD1	ladinin 1	ENSG00000159166	2.578	0.805	0.321	Extracellular Space	other
LAIR2	leukocyte associated immunoglobulin like receptor 2	ENSG00000167618	8.994	-1.02	-0.25	Plasma Membrane	other
LAMA1	laminin subunit alpha 1	ENSG00000101680	8.617	-1.232	-0.15	Extracellular Space	other
LAMA3	laminin subunit alpha 3	ENSG00000053747	1.198	0.748	-0.575	Extracellular Space	other
LAMA5	laminin subunit alpha 5	ENSG00000130702	-1.246	0.82	1.117	Extracellular Space	other
LAMP3	lysosomal associated membrane protein 3	ENSG00000078081	1.954	0.31	-0.87	Plasma Membrane	other
LAMTOR3	late endosomal/lysosomal adaptor, MAPK and MTOR activator 3	ENSG00000109270	-1.203	1.292	0.345	Cytoplasm	other
LAPTM5	lysosomal protein transmembrane 5	ENSG00000162511	6.802	0.274	-0.955	Plasma Membrane	other
LETMD1	LETM1 domain containing 1	ENSG00000050426	-1.367	1.149	0.415	Plasma Membrane	other
LGALS1	galectin 1	ENSG00000100097	3.047	-1.107	-0.769	Extracellular Space	other
LGALS8	galectin 8	ENSG00000116977	-1.443	1.005	1.363	Extracellular Space	other
LIMCH1	LIM and calponin homology domains 1	ENSG00000064042	-2.409	1.213	1.431	Cytoplasm	other
LIN7C	lin-7 homolog C, crumbs cell polarity complex component	ENSG00000148943	-1.073	0.232	-0.122	Cytoplasm	other
LLGL1	LLGL scribble cell polarity complex component 1	ENSG00000131899	-1.082	0.559	-0.293	Cytoplasm	other
LOC730101	uncharacterized LOC730101	ENSG00000216775	-1.925	0.479	0.201	Other	other
LRBA	LPS responsive beige-like anchor protein	ENSG00000198589	-2.5	1.091	0.584	Cytoplasm	other
LRIF1	ligand dependent nuclear receptor interacting factor 1	ENSG00000121931	-3.286	0.634	-0.151	Nucleus	other
LSM8	LSM8 homolog, U6 small nuclear RNA associated	ENSG00000128534	1.284	0.867	0.121	Nucleus	other
LSM14A	LSM14A mRNA processing body assembly factor	ENSG00000257103	-1.523	0.215	-0.166	Cytoplasm	other
LTBP1	latent transforming growth factor beta binding protein 1	ENSG00000049323	-2.708	0.68	0.538	Extracellular Space	other
LUC7L	LUC7 like	ENSG00000007392	1.065	0.717	0.357	Nucleus	other
LY6D	lymphocyte antigen 6 family member D	ENSG00000167656	3.879	2.971	1.896	Plasma Membrane	other
LYPD3	LY6/PLAUR domain containing 3	ENSG00000124466	2.429	1.044	0.402	Plasma Membrane	other
LZTFL1	leucine zipper transcription factor like 1	ENSG00000163818	-1.017	0.573	-0.268	Cytoplasm	other
MAB21L4	mab-21 like 4	ENSG00000172478	4.302	0.209	-0.113	Other	other
MAD1L1	mitotic arrest deficient 1 like 1	ENSG00000002822	2.082	0.676	-0.639	Nucleus	other
MAD2L1	mitotic arrest deficient 2 like 1	ENSG00000164109	-1.275	-1.334	-0.921	Nucleus	other
MAGEC2	MAGE family member C2	ENSG00000046774	-1.948	0.587	-0.28	Other	other
MANSC1	MANSC domain containing 1	ENSG00000111261	-1.792	0.418	-0.118	Other	other
MAP7	microtubule associated protein 7	ENSG00000135525	-1.032	0.499	0.602	Cytoplasm	other
MAPK8IP3	mitogen-activated protein kinase 8 interacting protein 3	ENSG00000138834	-1.09	1.205	0.591	Cytoplasm	other
MAPKAPK5-AS1	MAPKAPK5 antisense RNA 1	ENSG00000234608	1.316	0.614	0.111	Other	other
MARCKS	myristoylated alanine rich protein kinase C substrate	ENSG00000277443	-1.893	0.96	0.249	Plasma Membrane	other
MBNL1	muscleblind like splicing regulator 1	ENSG00000152601	-1.734	0.803	0.195	Nucleus	other
MBNL2	muscleblind like splicing regulator 2	ENSG00000139793	-2.096	0.543	0.177	Nucleus	other
MBP	myelin basic protein	ENSG00000197971	-1.493	0.87	0.386	Extracellular Space	other
MCF2L	MCF.2 cell line derived transforming sequence like	ENSG00000126217	-1.508	0.969	0.785	Cytoplasm	other
MCFD2	multiple coagulation factor deficiency 2, ER cargo receptor complex subunit	ENSG00000180398	-1.532	-1.05	-0.207	Cytoplasm	other
MCTP2	multiple C2 and transmembrane domain containing 2	ENSG00000140563	-1.506	0.297	0.145	Other	other
MCTS1	MCTS1 re-initiation and release factor	ENSG00000232119	2.1	0.61	0.189	Cytoplasm	other
MDFI	MyoD family inhibitor	ENSG00000112559	2.914	0.304	0.114	Cytoplasm	other
MDN1	midasin AAA ATPase 1	ENSG00000112159	-2.175	0.245	0.293	Nucleus	other
MED13L	mediator complex subunit 13L	ENSG00000123066	-2.785	0.302	0.114	Nucleus	other
MEGF9	multiple EGF like domains 9	ENSG00000106780	-3.049	-1.444	0.244	Extracellular Space	other
MELTF	melanotransferrin	ENSG00000163975	2.92	0.258	-0.163	Plasma Membrane	other
METRN	meteorin, glial cell differentiation regulator	ENSG00000103260	1.694	0.57	0.234	Extracellular Space	other
MEX3D	mex-3 RNA binding family member D	ENSG00000181588	-3.518	-1.75	-0.202	Nucleus	other
MFAP3L	microfibril associated protein 3 like	ENSG00000198948	-1.522	1.671	1.599	Nucleus	other
MIA2	MIA SH3 domain ER export factor 2	ENSG00000150527	-1.521	0.683	0.124	Cytoplasm	other
MICALL2	MICAL like 2	ENSG00000164877	2.205	0.701	0.456	Cytoplasm	other
MICOS10-NBL1/NBL1	NBL1, DAN family BMP antagonist	ENSG00000158747	2.651	0.705	-0.248	Nucleus	other
MISP	mitotic spindle positioning	ENSG00000099812	3.577	0.412	-0.212	Plasma Membrane	other
MKRN3	makorin ring finger protein 3	ENSG00000179455	-1.806	0.802	-0.109	Nucleus	other
MLPH	melanophilin	ENSG00000115648	1.304	2.164	0.996	Cytoplasm	other
MLST8	MTOR associated protein, LST8 homolog	ENSG00000167965	1.254	0.906	0.166	Cytoplasm	other
MMRN2	multimerin 2	ENSG00000173269	-2.597	0.281	0.278	Extracellular Space	other
MOB1A	MOB kinase activator 1A	ENSG00000114978	-2.104	0.322	0.245	Plasma Membrane	other
MOSPD1	motile sperm domain containing 1	ENSG00000101928	1.024	0.459	0.187	Other	other
MREG	melanoregulin	ENSG00000118242	-1.205	0.256	-0.255	Cytoplasm	other
MRPL20	mitochondrial ribosomal protein L20	ENSG00000242485	2.855	0.949	0.105	Cytoplasm	other
MRPL23	mitochondrial ribosomal protein L23	ENSG00000214026	3.141	0.52	0.361	Cytoplasm	other
MRPL24	mitochondrial ribosomal protein L24	ENSG00000143314	2.07	0.226	0.119	Cytoplasm	other
MRPS7	mitochondrial ribosomal protein S7	ENSG00000125445	1.441	0.209	-0.162	Cytoplasm	other
MRPS11	mitochondrial ribosomal protein S11	ENSG00000181991	1.771	1.412	0.155	Cytoplasm	other
MRPS12	mitochondrial ribosomal protein S12	ENSG00000128626	2.259	0.261	-0.787	Cytoplasm	other
MRPS14	mitochondrial ribosomal protein S14	ENSG00000120333	1.07	1.107	0.182	Cytoplasm	other
MRPS15	mitochondrial ribosomal protein S15	ENSG00000116898	2.075	0.752	-0.131	Cytoplasm	other
MRPS31	mitochondrial ribosomal protein S31	ENSG00000102738	1.394	0.48	0.239	Cytoplasm	other
MRPS34	mitochondrial ribosomal protein S34	ENSG00000074071	2.029	1.042	0.105	Cytoplasm	other
MRTO4	MRT4 homolog, ribosome maturation factor	ENSG00000053372	1.417	-1.109	-0.246	Cytoplasm	other
MSI1	musashi RNA binding protein 1	ENSG00000135097	3.246	0.3	-0.117	Cytoplasm	other
MT1G	metallothionein 1G	ENSG00000125144	2.7	0.76	-1.19	Nucleus	other
MT2A	metallothionein 2A	ENSG00000125148	2.687	-1.13	-1.236	Cytoplasm	other
MTSS1	MTSS I-BAR domain containing 1	ENSG00000170873	-1.161	1.348	0.202	Cytoplasm	other
MTUS1	microtubule associated scaffold protein 1	ENSG00000129422	2.164	1.048	-0.27	Extracellular Space	other
MUC1	mucin 1, cell surface associated	ENSG00000185499	2.241	2.088	-0.389	Plasma Membrane	other
MUC4	mucin 4, cell surface associated	ENSG00000145113	5.614	0.549	-0.894	Plasma Membrane	other
MVP	major vault protein	ENSG00000013364	1.25	0.233	0.411	Nucleus	other
MYL5	myosin light chain 5	ENSG00000215375	1.537	1.36	0.116	Cytoplasm	other
MYL9	myosin light chain 9	ENSG00000101335	4.39	-2.04	-0.773	Cytoplasm	other
MYO6	myosin VI	ENSG00000196586	-3.085	0.521	0.682	Cytoplasm	other
MYO5C	myosin VC	ENSG00000128833	-2.114	1.778	0.132	Cytoplasm	other
MYOF	myoferlin	ENSG00000138119	-3.429	0.563	0.901	Nucleus	other
N4BP2L1	NEDD4 binding protein 2 like 1	ENSG00000139597	-2.881	0.218	-0.157	Other	other
NABP2	nucleic acid binding protein 2	ENSG00000139579	1.004	0.841	-0.215	Nucleus	other
NBPF10 (includes others)	NBPF member 19	ENSG00000270231	-4.064	0.444	0.696	Other	other
NCAPD2	non-SMC condensin I complex subunit D2	ENSG00000010292	-1.655	0.76	-0.227	Nucleus	other
NCAPD3	non-SMC condensin II complex subunit D3	ENSG00000151503	-1.644	0.68	-0.14	Nucleus	other
NCAPG	non-SMC condensin I complex subunit G	ENSG00000109805	1.11	-2.07	-0.259	Nucleus	other
NCAPG2	non-SMC condensin II complex subunit G2	ENSG00000146918	-1.739	0.39	-0.4	Nucleus	other
NDE1	nudE neurodevelopment protein 1	ENSG00000072864	-1.856	0.235	0.181	Nucleus	other
NEBL	nebulette	ENSG00000078114	-3.026	1.061	-0.479	Plasma Membrane	other
NECAB3	N-terminal EF-hand calcium binding protein 3	ENSG00000125967	1.031	0.765	0.15	Cytoplasm	other
NECTIN1	nectin cell adhesion molecule 1	ENSG00000110400	-1.382	1.199	-0.119	Plasma Membrane	other
NEDD9	neural precursor cell expressed, developmentally down-regulated 9	ENSG00000111859	-1.827	0.233	-0.65	Nucleus	other
NEMP1	nuclear envelope integral membrane protein 1	ENSG00000166881	-1.749	-1.218	-0.211	Nucleus	other
NGRN	neugrin, neurite outgrowth associated	ENSG00000182768	-1.297	1.56	0.6	Nucleus	other
NHP2	NHP2 ribonucleoprotein	ENSG00000145912	1.81	1.089	0.13	Nucleus	other
NIBAN1	niban apoptosis regulator 1	ENSG00000135842	-2.301	-1.79	-0.433	Cytoplasm	other
NMB	neuromedin B	ENSG00000197696	1.365	0.285	0.136	Extracellular Space	other
NOL12	nucleolar protein 12	ENSG00000273899	1.588	1.238	0.303	Nucleus	other
NOP16	NOP16 nucleolar protein	ENSG00000048162	1.287	0.252	-0.112	Nucleus	other
NPHP4	nephrocystin 4	ENSG00000131697	-1.477	0.498	0.222	Cytoplasm	other
NSFL1C	NSFL1 cofactor	ENSG00000088833	1.389	1.06	0.34	Cytoplasm	other
NUDT21	nudix hydrolase 21	ENSG00000167005	-1.085	0.267	-0.279	Nucleus	other
NUMA1	nuclear mitotic apparatus protein 1	ENSG00000137497	-1.083	0.427	0.32	Nucleus	other
NUP153	nucleoporin 153	ENSG00000124789	-3.106	0.209	-0.394	Nucleus	other
NUP160	nucleoporin 160	ENSG00000030066	-2.63	0.624	-0.227	Nucleus	other
NYNRIN	NYN domain and retroviral integrase containing	ENSG00000205978	-1.268	0.605	0.366	Other	other
OCLN	occludin	ENSG00000197822	-2.449	0.569	-0.147	Plasma Membrane	other
OGFR	opioid growth factor receptor	ENSG00000060491	1.281	0.293	0.131	Plasma Membrane	other
OPTN	optineurin	ENSG00000123240	1.373	0.454	-0.206	Cytoplasm	other
OSBPL3	oxysterol binding protein like 3	ENSG00000070882	-1.166	0.774	-0.351	Cytoplasm	other
PALM	paralemmin	ENSG00000099864	5.967	0.248	-0.141	Plasma Membrane	other
PARD6B	par-6 family cell polarity regulator beta	ENSG00000124171	-1.371	0.805	-0.119	Plasma Membrane	other
PAXBP1	PAX3 and PAX7 binding protein 1	ENSG00000159086	-1.085	0.859	-0.181	Nucleus	other
PBRM1	polybromo 1	ENSG00000163939	-1.302	0.264	0.37	Nucleus	other
PCBP4	poly(rC) binding protein 4	ENSG00000090097	1.494	0.751	0.367	Nucleus	other
PCGF1	polycomb group ring finger 1	ENSG00000115289	1.466	0.295	0.17	Nucleus	other
PDCD6IP	programmed cell death 6 interacting protein	ENSG00000170248	-1.422	0.788	0.14	Cytoplasm	other
PDLIM5	PDZ and LIM domain 5	ENSG00000163110	-1.194	0.659	0.296	Cytoplasm	other
PDLIM7	PDZ and LIM domain 7	ENSG00000196923	2.848	-2.048	-0.114	Cytoplasm	other
PDPN	podoplanin	ENSG00000162493	5.686	-1.658	-0.493	Plasma Membrane	other
PDS5B	PDS5 cohesin associated factor B	ENSG00000083642	-1.518	0.29	-0.37	Nucleus	other
PDZD2	PDZ domain containing 2	ENSG00000133401	-2.02	-1.889	-0.11	Plasma Membrane	other
PDZD8	PDZ domain containing 8	ENSG00000165650	-1.737	0.314	0.139	Extracellular Space	other
PDZK1IP1	PDZK1 interacting protein 1	ENSG00000162366	2.712	0.256	-0.22	Extracellular Space	other
PEG10	paternally expressed 10	ENSG00000242265	-2.074	0.946	-0.565	Nucleus	other
PFDN2	prefoldin subunit 2	ENSG00000143256	1.741	0.237	-0.516	Cytoplasm	other
PHF20L1	PHD finger protein 20 like 1	ENSG00000129292	-1.32	0.438	0.203	Other	other
PHIP	pleckstrin homology domain interacting protein	ENSG00000146247	-2.027	1.154	0.515	Nucleus	other
PHLDA1	pleckstrin homology like domain family A member 1	ENSG00000139289	1.919	0.348	-0.639	Cytoplasm	other
PI3	peptidase inhibitor 3	ENSG00000124102	9.942	0.244	-0.313	Extracellular Space	other
PIBF1	progesterone immunomodulatory binding factor 1	ENSG00000083535	-1.554	0.422	0.105	Nucleus	other
PIK3IP1	phosphoinositide-3-kinase interacting protein 1	ENSG00000100100	-2.402	0.84	0.322	Cytoplasm	other
PKIG	cAMP-dependent protein kinase inhibitor gamma	ENSG00000168734	2.88	-1.044	-0.499	Other	other
PKP1	plakophilin 1	ENSG00000081277	2.187	1.87	-0.262	Plasma Membrane	other
PLAC8	placenta associated 8	ENSG00000145287	-1.467	0.355	-0.781	Nucleus	other
PLEKHA5	pleckstrin homology domain containing A5	ENSG00000052126	-2.267	0.481	0.35	Cytoplasm	other
PLEKHF1	pleckstrin homology and FYVE domain containing 1	ENSG00000166289	1.43	1.46	-0.499	Cytoplasm	other
PLEKHO2	pleckstrin homology domain containing O2	ENSG00000241839	1.333	-1.144	-0.201	Cytoplasm	other
PMAIP1	phorbol-12-myristate-13-acetate-induced protein 1	ENSG00000141682	-2.025	0.383	-0.604	Cytoplasm	other
PNISR	PNN interacting serine and arginine rich protein	ENSG00000132424	-2.262	0.889	0.892	Nucleus	other
PNRC1	proline rich nuclear receptor coactivator 1	ENSG00000146278	-1.224	1.288	0.17	Nucleus	other
PODXL2	podocalyxin like 2	ENSG00000114631	1.961	1.189	-0.104	Plasma Membrane	other
POGK	pogo transposable element derived with KRAB domain	ENSG00000143157	-1.209	0.599	-0.309	Nucleus	other
POM121/POM121C	POM121 transmembrane nucleoporin	ENSG00000196313	-1.147	-1.543	0.14	Nucleus	other
POT1	protection of telomeres 1	ENSG00000128513	-1.072	0.256	-0.147	Nucleus	other
PPP2R2D	protein phosphatase 2 regulatory subunit Bdelta	ENSG00000175470	1.448	0.254	0.101	Nucleus	other
PPP2R3C	protein phosphatase 2 regulatory subunit B''gamma	ENSG00000092020	1.31	0.244	0.159	Cytoplasm	other
PPP6R2	protein phosphatase 6 regulatory subunit 2	ENSG00000100239	1.175	1.137	0.21	Cytoplasm	other
PRPF31	pre-mRNA processing factor 31	ENSG00000105618	1.738	0.205	0.144	Nucleus	other
PRRC1	proline rich coiled-coil 1	ENSG00000164244	-2.356	0.415	-0.228	Other	other
PRRC2C	proline rich coiled-coil 2C	ENSG00000117523	-1.808	0.471	0.438	Cytoplasm	other
PRRG1	proline rich and Gla domain 1	ENSG00000130962	-2.946	0.403	-0.137	Plasma Membrane	other
PRRG2	proline rich and Gla domain 2	ENSG00000126460	1.432	2.011	0.108	Extracellular Space	other
PSMD5	proteasome 26S subunit, non-ATPase 5	ENSG00000095261	-1.191	0.719	-0.298	Other	other
PSORS1C2	psoriasis susceptibility 1 candidate 2	ENSG00000204538	2.372	1.292	-0.148	Extracellular Space	other
PTBP3	polypyrimidine tract binding protein 3	ENSG00000119314	-1.447	0.287	-0.685	Nucleus	other
PTOV1	PTOV1 extended AT-hook containing adaptor protein	ENSG00000104960	1.652	0.361	0.321	Nucleus	other
PXMP2	peroxisomal membrane protein 2	ENSG00000176894	1.686	0.233	-0.169	Cytoplasm	other
R3HDM1	R3H domain containing 1	ENSG00000048991	-1.378	0.206	-0.137	Other	other
RAB15	RAB15, member RAS oncogene family	ENSG00000139998	-1.214	0.388	0.872	Cytoplasm	other
RAB11FIP5	RAB11 family interacting protein 5	ENSG00000135631	1.778	0.642	0.234	Cytoplasm	other
RAB3GAP1	RAB3 GTPase activating protein catalytic subunit 1	ENSG00000115839	-1.201	0.442	0.211	Cytoplasm	other
RAB3IL1	RAB3A interacting protein like 1	ENSG00000167994	3.919	-1.254	-0.123	Cytoplasm	other
RABEP2	rabaptin, RAB GTPase binding effector protein 2	ENSG00000177548	1.737	0.259	0.763	Cytoplasm	other
RABGAP1	RAB GTPase activating protein 1	ENSG00000011454	-1.155	1.482	0.392	Cytoplasm	other
RAD52	RAD52 homolog, DNA repair protein	ENSG00000002016	-1.09	0.419	0.206	Nucleus	other
RAD23A	RAD23 homolog A, nucleotide excision repair protein	ENSG00000179262	1.255	0.735	-0.141	Nucleus	other
RANGAP1	Ran GTPase activating protein 1	ENSG00000100401	1.638	0.454	0.163	Nucleus	other
RAP1GAP	RAP1 GTPase activating protein	ENSG00000076864	1.38	0.448	0.292	Cytoplasm	other
RARRES1	retinoic acid receptor responder 1	ENSG00000118849	-2.102	-1.348	-1.775	Plasma Membrane	other
RASSF7	Ras association domain family member 7	ENSG00000099849	1.985	0.482	0.201	Cytoplasm	other
RB1CC1	RB1 inducible coiled-coil 1	ENSG00000023287	-2.113	0.324	0.276	Nucleus	other
RBBP9	RB binding protein 9, serine hydrolase	ENSG00000089050	-1.181	0.653	-0.11	Nucleus	other
RBM25	RNA binding motif protein 25	ENSG00000119707	-1.766	0.679	0.535	Nucleus	other
RCN2	reticulocalbin 2	ENSG00000117906	-1.83	0.786	-0.211	Cytoplasm	other
REPIN1	replication initiator 1	ENSG00000214022	-1.113	0.792	0.414	Nucleus	other
REX1BD	required for excision 1-B domain containing	ENSG00000006015	3.356	0.554	0.307	Other	other
RFC4	replication factor C subunit 4	ENSG00000163918	1.336	-1.079	-0.242	Nucleus	other
RIF1	replication timing regulatory factor 1	ENSG00000080345	-1.629	0.905	-0.268	Nucleus	other
RNF39	ring finger protein 39	ENSG00000204618	4.207	1.231	-0.119	Cytoplasm	other
RNF44	ring finger protein 44	ENSG00000146083	-2.455	1.457	0.265	Other	other
RNH1	ribonuclease/angiogenin inhibitor 1	ENSG00000023191	1.021	0.46	0.552	Cytoplasm	other
ROBO4	roundabout guidance receptor 4	ENSG00000154133	7.79	0.549	-0.101	Plasma Membrane	other
RPL9	ribosomal protein L9	ENSG00000163682	1.054	0.588	0.324	Nucleus	other
RPL11	ribosomal protein L11	ENSG00000142676	1.235	0.409	0.397	Cytoplasm	other
RPL12	ribosomal protein L12	ENSG00000197958	1.677	0.406	0.244	Nucleus	other
RPL14	ribosomal protein L14	ENSG00000188846	1.076	0.657	0.374	Cytoplasm	other
RPL18	ribosomal protein L18	ENSG00000063177	1.867	0.405	0.326	Cytoplasm	other
RPL29	ribosomal protein L29	ENSG00000162244	1.652	1.435	0.592	Cytoplasm	other
RPL34	ribosomal protein L34	ENSG00000109475	1.902	0.551	0.438	Cytoplasm	other
RPL36	ribosomal protein L36	ENSG00000130255	2.716	0.878	0.396	Cytoplasm	other
RPL37	ribosomal protein L37	ENSG00000145592	1.476	0.514	0.152	Cytoplasm	other
RPL23A	ribosomal protein L23a	ENSG00000198242	1.588	0.267	0.19	Cytoplasm	other
RPL27A	ribosomal protein L27a	ENSG00000166441	2.122	1.048	0.533	Cytoplasm	other
RPL35A	ribosomal protein L35a	ENSG00000182899	1.519	0.225	0.392	Cytoplasm	other
RPL37A	ribosomal protein L37a	ENSG00000197756	2.025	0.487	0.373	Cytoplasm	other
RPS21	ribosomal protein S21	ENSG00000171858	2.262	0.489	0.247	Cytoplasm	other
RPS24	ribosomal protein S24	ENSG00000138326	1.637	0.777	0.245	Cytoplasm	other
RPS29	ribosomal protein S29	ENSG00000213741	1.995	1.314	0.372	Cytoplasm	other
RPS15A	ribosomal protein S15a	ENSG00000134419	1.638	0.213	0.415	Cytoplasm	other
RPS27A	ribosomal protein S27a	ENSG00000143947	1.835	0.613	0.498	Cytoplasm	other
RPS4X	ribosomal protein S4 X-linked	ENSG00000198034	1.066	0.282	0.425	Cytoplasm	other
RSRP1	arginine and serine rich protein 1	ENSG00000117616	-1.375	0.481	0.798	Other	other
RTN4	reticulon 4	ENSG00000115310	-1.415	0.443	0.355	Cytoplasm	other
RTP4	receptor transporter protein 4	ENSG00000136514	1.254	0.214	0.392	Plasma Membrane	other
RTRAF	RNA transcription, translation and transport factor	ENSG00000087302	1.687	0.383	0.567	Nucleus	other
RUFY2	RUN and FYVE domain containing 2	ENSG00000204130	-1.882	1.157	0.628	Nucleus	other
RUFY3	RUN and FYVE domain containing 3	ENSG00000018189	-1.416	-1.633	0.339	Plasma Membrane	other
S100A2	S100 calcium binding protein A2	ENSG00000196754	6.388	2.514	-0.145	Nucleus	other
S100A4	S100 calcium binding protein A4	ENSG00000196154	2.246	2.161	1.274	Cytoplasm	other
S100A9	S100 calcium binding protein A9	ENSG00000163220	6.233	3.51	4.144	Cytoplasm	other
S100A13	S100 calcium binding protein A13	ENSG00000189171	3.638	0.671	0.32	Cytoplasm	other
S100P	S100 calcium binding protein P	ENSG00000163993	3.671	0.952	0.762	Cytoplasm	other
SAC3D1	SAC3 domain containing 1	ENSG00000168061	3.037	-1.902	-0.12	Cytoplasm	other
SAGE1	sarcoma antigen 1	ENSG00000181433	-1.077	0.264	-0.107	Nucleus	other
SAMM50	SAMM50 sorting and assembly machinery component	ENSG00000100347	1.253	1.103	0.601	Cytoplasm	other
SASH1	SAM and SH3 domain containing 1	ENSG00000111961	-3.412	0.695	0.754	Extracellular Space	other
SAYSD1	SAYSVFN motif domain containing 1	ENSG00000112167	1.016	0.335	0.187	Other	other
SCAF11	SR-related CTD associated factor 11	ENSG00000139218	-1.781	0.456	0.315	Nucleus	other
SCAPER	S-phase cyclin A associated protein in the ER	ENSG00000140386	-1.994	0.731	-0.204	Extracellular Space	other
SCIN	scinderin	ENSG00000006747	-4.214	0.437	0.149	Cytoplasm	other
SCUBE2	signal peptide, CUB domain and EGF like domain containing 2	ENSG00000175356	-1.092	1.013	1.167	Extracellular Space	other
SCYL2	SCY1 like pseudokinase 2	ENSG00000136021	-2.54	0.301	-0.244	Cytoplasm	other
SDHAF1	succinate dehydrogenase complex assembly factor 1	ENSG00000205138	1.69	1.233	-0.266	Cytoplasm	other
SEC23IP	SEC23 interacting protein	ENSG00000107651	-1.265	0.285	0.303	Cytoplasm	other
SEC31A	SEC31 homolog A, COPII coat complex component	ENSG00000138674	-2.253	0.286	-0.246	Cytoplasm	other
SECISBP2L	SECIS binding protein 2 like	ENSG00000138593	-3.023	0.748	0.227	Other	other
SEL1L	SEL1L adaptor subunit of ERAD E3 ubiquitin ligase	ENSG00000071537	-1.281	1.138	0.376	Cytoplasm	other
SEMA3E	semaphorin 3E	ENSG00000170381	-4.572	1.135	0.137	Extracellular Space	other
SERPINB2	serpin family B member 2	ENSG00000197632	3.605	0.548	-1.066	Extracellular Space	other
SERPINB6	serpin family B member 6	ENSG00000124570	1.537	0.603	-0.165	Cytoplasm	other
SERPING1	serpin family G member 1	ENSG00000149131	-2.271	-1.278	-0.811	Extracellular Space	other
SESN1	sestrin 1	ENSG00000080546	-1.275	0.349	0.724	Nucleus	other
SF3B1	splicing factor 3b subunit 1	ENSG00000115524	-1.605	0.811	0.332	Nucleus	other
SFN	stratifin	ENSG00000175793	3.353	0.747	-0.612	Cytoplasm	other
SGCE	sarcoglycan epsilon	ENSG00000127990	-1.515	-1.037	-0.57	Plasma Membrane	other
SGF29	SAGA complex associated factor 29	ENSG00000176476	2.956	0.594	0.207	Nucleus	other
SH3BGRL	SH3 domain binding glutamate rich protein like	ENSG00000131171	-3.273	0.594	0.615	Cytoplasm	other
SH3BGRL3	SH3 domain binding glutamate rich protein like 3	ENSG00000142669	3.129	0.306	0.222	Nucleus	other
SH3TC1	SH3 domain and tetratricopeptide repeats 1	ENSG00000125089	2.308	1.739	-0.136	Extracellular Space	other
SH3YL1	SH3 and SYLF domain containing 1	ENSG00000035115	-2.564	0.723	0.599	Plasma Membrane	other
SINHCAF	SIN3-HDAC complex associated factor	ENSG00000139146	-3.54	0.644	-0.677	Extracellular Space	other
SIRPB1	signal regulatory protein beta 1	ENSG00000101307	1.206	0.266	-0.168	Plasma Membrane	other
SIVA1	SIVA1 apoptosis inducing factor	ENSG00000184990	1.445	0.671	0.387	Cytoplasm	other
SLC35F2	solute carrier family 35 member F2	ENSG00000110660	-1.393	0.524	-0.324	Other	other
SLC43A3	solute carrier family 43 member 3	ENSG00000134802	7.001	-1.05	-0.369	Extracellular Space	other
SLPI	secretory leukocyte peptidase inhibitor	ENSG00000124107	6.697	0.618	-1.416	Cytoplasm	other
SLTM	SAFB like transcription modulator	ENSG00000137776	-1.117	1.381	0.779	Nucleus	other
SMTN	smoothelin	ENSG00000183963	1.275	-1.489	0.113	Extracellular Space	other
SNRNP25	small nuclear ribonucleoprotein U11/U12 subunit 25	ENSG00000161981	2.616	0.441	0.132	Nucleus	other
SNRNP70	small nuclear ribonucleoprotein U1 subunit 70	ENSG00000104852	1.531	0.26	0.909	Nucleus	other
SNRPA1	small nuclear ribonucleoprotein polypeptide A'	ENSG00000131876	1.216	0.452	0.222	Nucleus	other
SNRPE	small nuclear ribonucleoprotein polypeptide E	ENSG00000182004	1.393	0.876	0.44	Nucleus	other
SNRPF	small nuclear ribonucleoprotein polypeptide F	ENSG00000139343	1.758	0.757	0.148	Nucleus	other
SNTB2	syntrophin beta 2	ENSG00000168807	-1.627	0.402	0.293	Plasma Membrane	other
SNU13	small nuclear ribonucleoprotein 13	ENSG00000100138	1.075	-1.691	0.325	Nucleus	other
SOGA1	suppressor of glucose, autophagy associated 1	ENSG00000149639	-1.352	-1.553	0.148	Extracellular Space	other
SON	SON DNA and RNA binding protein	ENSG00000159140	-1.08	0.43	0.72	Nucleus	other
SPAG7	sperm associated antigen 7	ENSG00000091640	1.379	0.974	0.366	Nucleus	other
SPARC	secreted protein acidic and cysteine rich	ENSG00000113140	-1.147	-1.186	-1.002	Extracellular Space	other
SPC25	SPC25 component of NDC80 kinetochore complex	ENSG00000152253	1.005	0.397	-0.245	Cytoplasm	other
SPIN1	spindlin 1	ENSG00000106723	-2.528	-1.031	-0.219	Nucleus	other
SPINK1	serine peptidase inhibitor Kazal type 1	ENSG00000164266	7.358	0.255	3.222	Extracellular Space	other
SREK1	splicing regulatory glutamic acid and lysine rich protein 1	ENSG00000153914	-1.839	1.465	0.531	Nucleus	other
SRGN	serglycin	ENSG00000122862	-1.745	-1.378	-1.149	Cytoplasm	other
SRPX2	sushi repeat containing protein X-linked 2	ENSG00000102359	1.376	0.992	0.529	Cytoplasm	other
SRRM2	serine/arginine repetitive matrix 2	ENSG00000167978	-1.332	0.363	1.085	Nucleus	other
SSBP1	single stranded DNA binding protein 1	ENSG00000106028	1.709	0.238	0.297	Cytoplasm	other
SSR4	signal sequence receptor subunit 4	ENSG00000180879	2.013	0.235	0.206	Cytoplasm	other
STAG2	stromal antigen 2	ENSG00000101972	-2.495	0.308	0.242	Nucleus	other
STAP2	signal transducing adaptor family member 2	ENSG00000178078	2.498	1.915	0.274	Cytoplasm	other
STN1	STN1 subunit of CST complex	ENSG00000107960	1.337	0.901	0.501	Nucleus	other
STRN	striatin	ENSG00000115808	-1.769	0.573	0.581	Cytoplasm	other
STX8	syntaxin 8	ENSG00000170310	2.018	0.624	0.385	Plasma Membrane	other
SUGP1	SURP and G-patch domain containing 1	ENSG00000105705	1.31	0.58	0.255	Nucleus	other
SUPT20H	SPT20 homolog, SAGA complex component	ENSG00000102710	-1.336	0.647	0.243	Nucleus	other
SVIL	supervillin	ENSG00000197321	-2.876	0.722	-0.508	Plasma Membrane	other
SWAP70	switching B cell complex subunit SWAP70	ENSG00000133789	-2.492	0.44	0.607	Cytoplasm	other
SYNE2	spectrin repeat containing nuclear envelope protein 2	ENSG00000054654	-3.591	0.319	-0.497	Nucleus	other
SYTL2	synaptotagmin like 2	ENSG00000137501	2.634	1.558	-0.201	Cytoplasm	other
TAGLN	transgelin	ENSG00000149591	4.465	-1.525	-1.866	Cytoplasm	other
TARBP2	TARBP2 subunit of RISC loading complex	ENSG00000139546	1.286	2.116	0.175	Nucleus	other
TBC1D2B	TBC1 domain family member 2B	ENSG00000167202	-1.875	1.368	0.606	Cytoplasm	other
TBC1D8B	TBC1 domain family member 8B	ENSG00000133138	-2.239	0.616	0.119	Cytoplasm	other
TBCB	tubulin folding cofactor B	ENSG00000105254	1.452	0.699	0.12	Cytoplasm	other
TCEAL9	transcription elongation factor A like 9	ENSG00000185222	-1.284	0.391	0.151	Other	other
TELO2	telomere maintenance 2	ENSG00000100726	1.074	0.681	0.291	Cytoplasm	other
TEX264	testis expressed 264, ER-phagy receptor	ENSG00000164081	1.331	0.604	0.258	Extracellular Space	other
THBS1	thrombospondin 1	ENSG00000137801	1.096	-1.022	-1.169	Extracellular Space	other
THUMPD1	THUMP domain containing 1	ENSG00000066654	-2.138	0.562	0.524	Nucleus	other
THY1	Thy-1 cell surface antigen	ENSG00000154096	8.822	0.285	-0.519	Plasma Membrane	other
TIA1	TIA1 cytotoxic granule associated RNA binding protein	ENSG00000116001	-2.216	0.25	0.65	Nucleus	other
TICAM1	toll like receptor adaptor molecule 1	ENSG00000127666	1.39	0.303	-0.174	Nucleus	other
TJP1	tight junction protein 1	ENSG00000104067	-1.7	0.697	-0.248	Plasma Membrane	other
TMEM51	transmembrane protein 51	ENSG00000171729	1.883	1.192	0.377	Other	other
TMEM115	transmembrane protein 115	ENSG00000126062	1.17	0.213	0.228	Cytoplasm	other
TMEM123	transmembrane protein 123	ENSG00000152558	-3.564	0.766	0.325	Plasma Membrane	other
TMEM135	transmembrane protein 135	ENSG00000166575	-1.269	0.362	-0.112	Cytoplasm	other
TMEM165	transmembrane protein 165	ENSG00000134851	-1.154	0.778	0.15	Plasma Membrane	other
TMEM168	transmembrane protein 168	ENSG00000146802	-2.667	1.972	0.337	Cytoplasm	other
TMEM209	transmembrane protein 209	ENSG00000146842	-2.656	0.211	-0.173	Other	other
TMEM230	transmembrane protein 230	ENSG00000089063	-1.246	0.378	-0.204	Cytoplasm	other
TMEM254	transmembrane protein 254	ENSG00000133678	-1.491	0.275	-0.126	Other	other
TMEM106B	transmembrane protein 106B	ENSG00000106460	-2.518	0.251	-0.41	Cytoplasm	other
TMEM176A	transmembrane protein 176A	ENSG00000002933	8.939	0.276	-0.681	Other	other
TMEM176B	transmembrane protein 176B	ENSG00000106565	9.047	-1.146	-1.055	Other	other
TMEM184C	transmembrane protein 184C	ENSG00000164168	-1.579	0.525	0.25	Other	other
TMPO	thymopoietin	ENSG00000120802	-1.581	-1.382	-0.799	Nucleus	other
TNFAIP8	TNF alpha induced protein 8	ENSG00000145779	-1.532	-1.395	-0.449	Cytoplasm	other
TOB2	transducer of ERBB2, 2	ENSG00000183864	-1.387	0.225	0.733	Nucleus	other
TOGARAM1	TOG array regulator of axonemal microtubules 1	ENSG00000198718	-4.129	0.737	0.203	Extracellular Space	other
TOLLIP	toll interacting protein	ENSG00000078902	1.184	0.832	0.192	Cytoplasm	other
TOR1AIP1	torsin 1A interacting protein 1	ENSG00000143337	-1.946	0.24	0.184	Nucleus	other
TRADD	TNFRSF1A associated via death domain	ENSG00000102871	1.121	1.005	0.413	Cytoplasm	other
TRAF4	TNF receptor associated factor 4	ENSG00000076604	1.211	0.256	-0.38	Cytoplasm	other
TRAK1	trafficking kinesin protein 1	ENSG00000182606	-1.458	0.736	0.84	Nucleus	other
TRAM1	translocation associated membrane protein 1	ENSG00000067167	-1.229	0.587	0.343	Cytoplasm	other
TRAPPC10	trafficking protein particle complex 10	ENSG00000160218	-1.743	0.635	0.131	Cytoplasm	other
TRAPPC11	trafficking protein particle complex 11	ENSG00000168538	-1.643	0.775	0.186	Cytoplasm	other
TRAPPC12	trafficking protein particle complex 12	ENSG00000171853	1.189	1.116	0.378	Nucleus	other
TRIM14	tripartite motif containing 14	ENSG00000106785	-1.187	1.754	0.265	Cytoplasm	other
TSPAN12	tetraspanin 12	ENSG00000106025	-3.585	0.799	0.761	Plasma Membrane	other
TTC1	tetratricopeptide repeat domain 1	ENSG00000113312	1.679	0.302	0.13	Cytoplasm	other
TTC37	tetratricopeptide repeat domain 37	ENSG00000198677	-3.057	0.385	0.265	Nucleus	other
TUBA1A	tubulin alpha 1a	ENSG00000167552	2.065	-1.281	-1.828	Cytoplasm	other
TUBA4A	tubulin alpha 4a	ENSG00000127824	3.333	1.034	0.651	Cytoplasm	other
TUBB6	tubulin beta 6 class V	ENSG00000176014	1.461	-1.191	-0.77	Cytoplasm	other
TUBGCP4	tubulin gamma complex associated protein 4	ENSG00000137822	-1.095	0.282	-0.102	Cytoplasm	other
TVP23B	trans-golgi network vesicle protein 23 homolog B	ENSG00000171928	-2.198	0.437	0.418	Other	other
TXNIP	thioredoxin interacting protein	ENSG00000265972	-4.195	0.672	0.843	Cytoplasm	other
UBL3	ubiquitin like 3	ENSG00000122042	-1.25	0.345	0.433	Cytoplasm	other
UBL5	ubiquitin like 5	ENSG00000198258	2.211	0.684	0.352	Cytoplasm	other
UBQLN2	ubiquilin 2	ENSG00000188021	-1.33	0.431	0.282	Nucleus	other
UBQLN4	ubiquilin 4	ENSG00000160803	-1.455	0.265	0.376	Cytoplasm	other
UBXN4	UBX domain protein 4	ENSG00000144224	-2.171	0.539	0.257	Extracellular Space	other
UPK3B	uroplakin 3B	ENSG00000243566	1.316	0.976	0.339	Plasma Membrane	other
URM1	ubiquitin related modifier 1	ENSG00000167118	1.366	0.41	-0.163	Cytoplasm	other
USE1	unconventional SNARE in the ER 1	ENSG00000053501	2.043	1.673	0.224	Cytoplasm	other
USO1	USO1 vesicle transport factor	ENSG00000138768	-1.923	0.218	0.363	Cytoplasm	other
VOPP1	VOPP1 WW domain binding protein	ENSG00000154978	1.934	0.389	0.208	Nucleus	other
VPS51	VPS51 subunit of GARP complex	ENSG00000149823	1.029	0.218	0.642	Cytoplasm	other
VPS13C	vacuolar protein sorting 13 homolog C	ENSG00000129003	-3.579	-1.085	0.816	Cytoplasm	other
WAC	WW domain containing adaptor with coiled-coil	ENSG00000095787	-1.187	0.26	-0.283	Nucleus	other
WAPL	WAPL cohesin release factor	ENSG00000062650	-1.177	0.204	0.286	Nucleus	other
WASF1	WASP family member 1	ENSG00000112290	-3.248	0.206	-0.312	Nucleus	other
WASHC4	WASH complex subunit 4	ENSG00000136051	-2.848	0.215	-0.299	Cytoplasm	other
WDR11	WD repeat domain 11	ENSG00000120008	-2.951	0.335	0.408	Cytoplasm	other
WDR13	WD repeat domain 13	ENSG00000101940	1.461	0.247	0.407	Nucleus	other
WDR19	WD repeat domain 19	ENSG00000157796	-1.727	0.287	0.254	Extracellular Space	other
WDR37	WD repeat domain 37	ENSG00000047056	-1.586	0.226	0.663	Other	other
WDR45	WD repeat domain 45	ENSG00000196998	1.141	-1.12	0.482	Cytoplasm	other
WFDC2	WAP four-disulfide core domain 2	ENSG00000101443	4.899	0.67	-0.963	Extracellular Space	other
WWC3	WWC family member 3	ENSG00000047644	-1.856	-1.346	0.204	Cytoplasm	other
YIF1A	Yip1 interacting factor homolog A, membrane trafficking protein	ENSG00000174851	1.682	0.33	0.206	Cytoplasm	other
YIPF1	Yip1 domain family member 1	ENSG00000058799	1.215	0.22	0.222	Cytoplasm	other
YIPF5	Yip1 domain family member 5	ENSG00000145817	-1.685	0.867	0.188	Cytoplasm	other
YTHDC1	YTH domain containing 1	ENSG00000083896	-1.549	0.543	0.65	Cytoplasm	other
ZBTB44	zinc finger and BTB domain containing 44	ENSG00000196323	-2.109	0.283	0.28	Other	other
ZC3H13	zinc finger CCCH-type containing 13	ENSG00000123200	-1.882	0.514	-0.109	Extracellular Space	other
ZCCHC2	zinc finger CCHC-type containing 2	ENSG00000141664	-1.223	0.265	0.582	Cytoplasm	other
ZFPL1	zinc finger protein like 1	ENSG00000162300	1.658	0.329	-0.105	Cytoplasm	other
ZMYM3	zinc finger MYM-type containing 3	ENSG00000147130	-1.339	0.211	0.153	Nucleus	other
ZNF365	zinc finger protein 365	ENSG00000138311	3.553	0.824	-0.219	Cytoplasm	other
ZNF528	zinc finger protein 528	ENSG00000167555	-1.723	1.455	-0.143	Other	other
ZNF609	zinc finger protein 609	ENSG00000180357	-2.269	0.528	0.112	Nucleus	other
ZNF611	zinc finger protein 611	ENSG00000213020	-2.518	0.202	0.403	Other	other
ZNF614	zinc finger protein 614	ENSG00000142556	-2.487	1.285	-0.12	Other	other
ZNF721	zinc finger protein 721	ENSG00000182903	-1.233	0.985	0.874	Other	other
ZNF787	zinc finger protein 787	ENSG00000142409	1.452	0.202	-0.104	Other	other
ZNHIT2	zinc finger HIT-type containing 2	ENSG00000174276	2.986	0.562	-0.12	Other	other
ZRSR2	zinc finger CCCH-type, RNA binding motif and serine/arginine rich 2	ENSG00000169249	1.604	0.285	0.276	Nucleus	other
ADAM8	ADAM metallopeptidase domain 8	ENSG00000151651	2.916	0.905	-0.234	Plasma Membrane	peptidase
ADAM10	ADAM metallopeptidase domain 10	ENSG00000137845	-1.907	0.827	-0.477	Plasma Membrane	peptidase
ADAM19	ADAM metallopeptidase domain 19	ENSG00000135074	1.888	-1.283	-0.382	Plasma Membrane	peptidase
ATG4B	autophagy related 4B cysteine peptidase	ENSG00000168397	1.126	0.377	0.511	Cytoplasm	peptidase
C1RL	complement C1r subcomponent like	ENSG00000139178	-1.002	0.275	0.233	Extracellular Space	peptidase
CAPN5	calpain 5	ENSG00000149260	4.093	1.099	-0.125	Cytoplasm	peptidase
CAPN10	calpain 10	ENSG00000142330	1.058	0.79	0.176	Cytoplasm	peptidase
CAPNS1	calpain small subunit 1	ENSG00000126247	1.145	0.453	0.287	Cytoplasm	peptidase
CASP8	caspase 8	ENSG00000064012	-1.564	1.18	0.275	Nucleus	peptidase
CFD	complement factor D	ENSG00000197766	2.514	-1.079	-0.47	Extracellular Space	peptidase
CLPP	caseinolytic mitochondrial matrix peptidase proteolytic subunit	ENSG00000125656	2.011	1.154	0.101	Cytoplasm	peptidase
CPA4	carboxypeptidase A4	ENSG00000128510	1.153	0.654	-0.224	Extracellular Space	peptidase
CPVL	carboxypeptidase vitellogenic like	ENSG00000106066	-1.036	-1.89	-0.518	Cytoplasm	peptidase
CSTB	cystatin B	ENSG00000160213	1.854	0.286	0.464	Cytoplasm	peptidase
CTSD	cathepsin D	ENSG00000117984	1.439	0.453	0.354	Cytoplasm	peptidase
CTSS	cathepsin S	ENSG00000163131	-2.457	-1.001	-0.26	Cytoplasm	peptidase
CTSV	cathepsin V	ENSG00000136943	2.223	2.282	2.729	Cytoplasm	peptidase
DPP8	dipeptidyl peptidase 8	ENSG00000074603	-1.398	0.36	0.766	Cytoplasm	peptidase
F12	coagulation factor XII	ENSG00000131187	1.872	1.2	-0.256	Extracellular Space	peptidase
KLK5	kallikrein related peptidase 5	ENSG00000167754	2.004	0.369	-0.588	Extracellular Space	peptidase
KLK8	kallikrein related peptidase 8	ENSG00000129455	1.828	0.216	-0.331	Extracellular Space	peptidase
KLK11	kallikrein related peptidase 11	ENSG00000167757	7.889	0.783	-0.463	Extracellular Space	peptidase
LNPEP	leucyl and cystinyl aminopeptidase	ENSG00000113441	-2.073	0.528	0.108	Cytoplasm	peptidase
LONP1	lon peptidase 1, mitochondrial	ENSG00000196365	1.296	-1.605	0.457	Cytoplasm	peptidase
MBTPS1	membrane bound transcription factor peptidase, site 1	ENSG00000140943	-1.669	0.625	0.451	Cytoplasm	peptidase
MME	membrane metalloendopeptidase	ENSG00000196549	-1.058	-1.959	-0.161	Plasma Membrane	peptidase
MMP1	matrix metallopeptidase 1	ENSG00000196611	9.937	0.683	-0.926	Extracellular Space	peptidase
MMP2	matrix metallopeptidase 2	ENSG00000087245	3.941	-1.039	-0.643	Extracellular Space	peptidase
MMP9	matrix metallopeptidase 9	ENSG00000100985	7.823	-2.383	-0.524	Extracellular Space	peptidase
NCLN	nicalin	ENSG00000125912	1.626	0.37	0.248	Cytoplasm	peptidase
OSGEPL1	O-sialoglycoprotein endopeptidase like 1	ENSG00000128694	-1.086	0.506	-0.15	Cytoplasm	peptidase
OTUD4	OTU deubiquitinase 4	ENSG00000164164	-3.125	0.471	0.147	Cytoplasm	peptidase
PAN2	poly(A) specific ribonuclease subunit PAN2	ENSG00000135473	-1.417	0.604	0.69	Cytoplasm	peptidase
PREPL	prolyl endopeptidase like	ENSG00000138078	-2.012	0.47	0.533	Other	peptidase
PSEN2	presenilin 2	ENSG00000143801	2.21	0.985	0.285	Cytoplasm	peptidase
PSENEN	presenilin enhancer, gamma-secretase subunit	ENSG00000205155	1.552	0.345	-0.635	Plasma Membrane	peptidase
PSMA2	proteasome 20S subunit alpha 2	ENSG00000106588	1.923	0.303	0.21	Cytoplasm	peptidase
PSMA4	proteasome 20S subunit alpha 4	ENSG00000041357	1.852	0.315	0.159	Cytoplasm	peptidase
PSMB9	proteasome 20S subunit beta 9	ENSG00000240065	1.5	0.436	-0.669	Cytoplasm	peptidase
PSMC2	proteasome 26S subunit, ATPase 2	ENSG00000161057	1.309	0.342	0.383	Nucleus	peptidase
RCE1	Ras converting CAAX endopeptidase 1	ENSG00000173653	1.04	-1.148	-0.103	Cytoplasm	peptidase
SEM1	SEM1 26S proteasome complex subunit	ENSG00000127922	2.111	-1.189	0.255	Nucleus	peptidase
TMPRSS4	transmembrane serine protease 4	ENSG00000137648	3.42	1.03	1.258	Cytoplasm	peptidase
TMPRSS11E	transmembrane serine protease 11E	ENSG00000087128	3.598	-1.016	-0.129	Extracellular Space	peptidase
TPP2	tripeptidyl peptidase 2	ENSG00000134900	-1.593	0.219	0.354	Cytoplasm	peptidase
TUBGCP2	tubulin gamma complex associated protein 2	ENSG00000130640	1.324	0.584	0.368	Cytoplasm	peptidase
USP1	ubiquitin specific peptidase 1	ENSG00000162607	-2.032	0.421	-0.744	Cytoplasm	peptidase
USP2	ubiquitin specific peptidase 2	ENSG00000036672	4.214	0.426	-0.253	Cytoplasm	peptidase
USP4	ubiquitin specific peptidase 4	ENSG00000114316	-1.098	-1.33	0.858	Nucleus	peptidase
USP8	ubiquitin specific peptidase 8	ENSG00000138592	-1.936	0.206	0.231	Cytoplasm	peptidase
USP10	ubiquitin specific peptidase 10	ENSG00000103194	-1.703	0.204	0.206	Cytoplasm	peptidase
USP33	ubiquitin specific peptidase 33	ENSG00000077254	-1.77	0.245	0.524	Cytoplasm	peptidase
USP34	ubiquitin specific peptidase 34	ENSG00000115464	-1.655	0.767	0.682	Extracellular Space	peptidase
USP9X	ubiquitin specific peptidase 9 X-linked	ENSG00000124486	-1.631	0.352	0.489	Plasma Membrane	peptidase
ACP5	acid phosphatase 5, tartrate resistant	ENSG00000102575	2.523	0.39	-0.537	Cytoplasm	phosphatase
CDC25B	cell division cycle 25B	ENSG00000101224	1.477	-1.577	-0.167	Nucleus	phosphatase
DUSP4	dual specificity phosphatase 4	ENSG00000120875	1.971	0.268	0.618	Nucleus	phosphatase
DUSP11	dual specificity phosphatase 11	ENSG00000144048	-1.531	0.311	0.167	Nucleus	phosphatase
EYA2	EYA transcriptional coactivator and phosphatase 2	ENSG00000064655	9.355	1.3	-0.551	Nucleus	phosphatase
G6PC3	glucose-6-phosphatase catalytic subunit 3	ENSG00000141349	1.175	0.44	-0.104	Cytoplasm	phosphatase
INPP5A	inositol polyphosphate-5-phosphatase A	ENSG00000068383	2.26	0.43	0.532	Plasma Membrane	phosphatase
MTMR3	myotubularin related protein 3	ENSG00000100330	-1.479	0.499	0.353	Cytoplasm	phosphatase
NT5E	5'-nucleotidase ecto	ENSG00000135318	-1.224	0.924	0.601	Plasma Membrane	phosphatase
NUDT2	nudix hydrolase 2	ENSG00000164978	1.836	0.714	0.113	Plasma Membrane	phosphatase
OCRL	OCRL inositol polyphosphate-5-phosphatase	ENSG00000122126	-1.458	0.284	0.285	Cytoplasm	phosphatase
PLPP3	phospholipid phosphatase 3	ENSG00000162407	-2.596	1.083	0.639	Plasma Membrane	phosphatase
PPFIA1	PTPRF interacting protein alpha 1	ENSG00000131626	-1.347	-1.694	0.461	Plasma Membrane	phosphatase
PPFIBP2	PPFIA binding protein 2	ENSG00000166387	-1.412	1.34	0.869	Nucleus	phosphatase
PPM1D	protein phosphatase, Mg2+/Mn2+ dependent 1D	ENSG00000170836	-1.206	0.4	-0.172	Cytoplasm	phosphatase
PPP1CA	protein phosphatase 1 catalytic subunit alpha	ENSG00000172531	1.576	0.315	0.261	Cytoplasm	phosphatase
PPP1R3D	protein phosphatase 1 regulatory subunit 3D	ENSG00000132825	-1.857	0.265	-0.17	Cytoplasm	phosphatase
PPP2CB	protein phosphatase 2 catalytic subunit beta	ENSG00000104695	-1.151	-2.015	-0.409	Cytoplasm	phosphatase
PPP2R3A	protein phosphatase 2 regulatory subunit B''alpha	ENSG00000073711	-2.408	-1.059	-0.148	Nucleus	phosphatase
PPP2R5A	protein phosphatase 2 regulatory subunit B'alpha	ENSG00000066027	-1.084	0.489	0.191	Cytoplasm	phosphatase
PTP4A3	protein tyrosine phosphatase 4A3	ENSG00000184489	5.618	0.597	-0.218	Plasma Membrane	phosphatase
PTPN13	protein tyrosine phosphatase non-receptor type 13	ENSG00000163629	-3.053	1.424	0.675	Cytoplasm	phosphatase
PTPRE	protein tyrosine phosphatase receptor type E	ENSG00000132334	1.144	0.493	0.227	Plasma Membrane	phosphatase
PTPRF	protein tyrosine phosphatase receptor type F	ENSG00000142949	-1.993	1.042	0.588	Plasma Membrane	phosphatase
PTPRM	protein tyrosine phosphatase receptor type M	ENSG00000173482	-1.595	0.826	0.703	Plasma Membrane	phosphatase
PTPRZ1	protein tyrosine phosphatase receptor type Z1	ENSG00000106278	-1.475	0.297	-0.353	Plasma Membrane	phosphatase
SACM1L	SAC1 like phosphatidylinositide phosphatase	ENSG00000211456	-1.122	0.377	0.396	Cytoplasm	phosphatase
SIRPA	signal regulatory protein alpha	ENSG00000198053	5.97	-1.063	-0.363	Plasma Membrane	phosphatase
SSH1	slingshot protein phosphatase 1	ENSG00000084112	-1.97	0.783	0.17	Cytoplasm	phosphatase
TNS3	tensin 3	ENSG00000136205	-2.608	0.706	0.791	Plasma Membrane	phosphatase
AFF1	AF4/FMR2 family member 1	ENSG00000172493	-2.406	0.607	0.694	Nucleus	transcription regulator
AFF4	AF4/FMR2 family member 4	ENSG00000072364	-2.699	0.416	-0.149	Nucleus	transcription regulator
ANKRA2	ankyrin repeat family A member 2	ENSG00000164331	-1.482	0.347	0.61	Cytoplasm	transcription regulator
ARID4A	AT-rich interaction domain 4A	ENSG00000032219	-3.797	1.26	0.204	Nucleus	transcription regulator
ATF2	activating transcription factor 2	ENSG00000115966	-2.607	0.311	-0.13	Nucleus	transcription regulator
ATRX	ATRX chromatin remodeler	ENSG00000085224	-2.705	0.637	0.502	Nucleus	transcription regulator
BACH1	BTB domain and CNC homolog 1	ENSG00000156273	-2.68	0.44	-0.336	Nucleus	transcription regulator
BCOR	BCL6 corepressor	ENSG00000183337	-2.581	0.639	0.19	Nucleus	transcription regulator
BHLHE41	basic helix-loop-helix family member e41	ENSG00000123095	-1.499	1.143	1.255	Nucleus	transcription regulator
BRF2	BRF2 RNA polymerase III transcription initiation factor subunit	ENSG00000104221	1.215	0.492	-0.117	Nucleus	transcription regulator
BTAF1	B-TFIID TATA-box binding protein associated factor 1	ENSG00000095564	-2.663	0.675	0.542	Nucleus	transcription regulator
CBFB	core-binding factor subunit beta	ENSG00000067955	-1.313	0.231	0.312	Nucleus	transcription regulator
CCND1	cyclin D1	ENSG00000110092	1.862	0.85	1.342	Nucleus	transcription regulator
CCNE1	cyclin E1	ENSG00000105173	2.038	-2.437	-0.394	Nucleus	transcription regulator
CCNT2	cyclin T2	ENSG00000082258	-2.02	0.985	0.391	Nucleus	transcription regulator
CERS6	ceramide synthase 6	ENSG00000172292	-2.011	1.206	-0.272	Nucleus	transcription regulator
CKAP5	cytoskeleton associated protein 5	ENSG00000175216	-1.176	-1.108	-0.211	Nucleus	transcription regulator
CLOCK	clock circadian regulator	ENSG00000134852	-1.6	0.237	0.237	Nucleus	transcription regulator
CRLF3	cytokine receptor like factor 3	ENSG00000176390	-1.941	-1.028	-0.592	Cytoplasm	transcription regulator
CTBP2	C-terminal binding protein 2	ENSG00000175029	-1.091	0.583	0.12	Nucleus	transcription regulator
DDIT3	DNA damage inducible transcript 3	ENSG00000175197	2.432	0.336	-0.241	Nucleus	transcription regulator
DDX54	DEAD-box helicase 54	ENSG00000123064	1.023	0.624	0.255	Nucleus	transcription regulator
DIP2A	disco interacting protein 2 homolog A	ENSG00000160305	-1.518	0.602	0.326	Nucleus	transcription regulator
E4F1	E4F transcription factor 1	ENSG00000167967	1.568	0.438	0.326	Nucleus	transcription regulator
EDF1	endothelial differentiation related factor 1	ENSG00000107223	3.204	0.673	0.62	Nucleus	transcription regulator
EGR1	early growth response 1	ENSG00000120738	2.077	-1.344	-1.079	Nucleus	transcription regulator
EID1	EP300 interacting inhibitor of differentiation 1	ENSG00000255302	-1.827	0.315	0.574	Nucleus	transcription regulator
ELF2	E74 like ETS transcription factor 2	ENSG00000109381	-1.866	0.972	-0.206	Nucleus	transcription regulator
ELK4	ETS transcription factor ELK4	ENSG00000158711	-2.616	0.9	0.126	Nucleus	transcription regulator
ELOB	elongin B	ENSG00000103363	3.279	1.415	0.554	Nucleus	transcription regulator
EP300	E1A binding protein p300	ENSG00000100393	-2.348	0.941	0.116	Nucleus	transcription regulator
ETV7	ETS variant transcription factor 7	ENSG00000010030	1.335	0.927	0.194	Nucleus	transcription regulator
FAM172A	family with sequence similarity 172 member A	ENSG00000113391	-1.703	0.616	0.535	Cytoplasm	transcription regulator
FOXJ3	forkhead box J3	ENSG00000198815	-1.995	0.722	0.142	Nucleus	transcription regulator
FOXO1	forkhead box O1	ENSG00000150907	1.08	0.416	0.239	Nucleus	transcription regulator
FOXO4	forkhead box O4	ENSG00000184481	-2.074	0.21	-0.154	Nucleus	transcription regulator
GON4L	gon-4 like	ENSG00000116580	-1.275	0.415	0.286	Cytoplasm	transcription regulator
GRHL2	grainyhead like transcription factor 2	ENSG00000083307	-1.751	0.615	-0.214	Nucleus	transcription regulator
GTF3A	general transcription factor IIIA	ENSG00000122034	1.355	0.292	0.264	Nucleus	transcription regulator
HES1	hes family bHLH transcription factor 1	ENSG00000114315	1.058	0.598	-0.13	Nucleus	transcription regulator
HEY1	hes related family bHLH transcription factor with YRPW motif 1	ENSG00000164683	1.749	0.26	0.157	Nucleus	transcription regulator
HMG20A	high mobility group 20A	ENSG00000140382	-1.333	0.359	0.159	Nucleus	transcription regulator
HOXB7	homeobox B7	ENSG00000260027	8.535	2.288	0.319	Nucleus	transcription regulator
ID1	inhibitor of DNA binding 1, HLH protein	ENSG00000125968	1.739	0.831	1.561	Nucleus	transcription regulator
ING2	inhibitor of growth family member 2	ENSG00000168556	1.67	0.274	0.159	Nucleus	transcription regulator
IRF3	interferon regulatory factor 3	ENSG00000126456	1.037	0.913	0.223	Nucleus	transcription regulator
KANK1	KN motif and ankyrin repeat domains 1	ENSG00000107104	-2.913	0.78	0.676	Nucleus	transcription regulator
KAT5	lysine acetyltransferase 5	ENSG00000172977	1.317	0.419	0.174	Nucleus	transcription regulator
KDM3A	lysine demethylase 3A	ENSG00000115548	-1.335	0.266	0.54	Nucleus	transcription regulator
KDM5B	lysine demethylase 5B	ENSG00000117139	-1.512	1.452	0.468	Nucleus	transcription regulator
KIDINS220	kinase D interacting substrate 220	ENSG00000134313	-3.222	0.636	0.508	Nucleus	transcription regulator
KLF9	Kruppel like factor 9	ENSG00000119138	-2.087	0.339	-0.464	Nucleus	transcription regulator
KLF10	Kruppel like factor 10	ENSG00000155090	-1.89	-1.182	-0.159	Nucleus	transcription regulator
KMT2A	lysine methyltransferase 2A	ENSG00000118058	-1.744	0.595	0.529	Nucleus	transcription regulator
MAFF	MAF bZIP transcription factor F	ENSG00000185022	1.174	0.422	-0.461	Nucleus	transcription regulator
MAGED1	MAGE family member D1	ENSG00000179222	-1.105	-1.511	-0.115	Plasma Membrane	transcription regulator
MED6	mediator complex subunit 6	ENSG00000133997	1.048	0.391	-0.206	Nucleus	transcription regulator
MED14	mediator complex subunit 14	ENSG00000180182	-2.6	0.361	-0.191	Nucleus	transcription regulator
MED16	mediator complex subunit 16	ENSG00000175221	1.501	0.957	0.404	Nucleus	transcription regulator
MED23	mediator complex subunit 23	ENSG00000112282	-2.691	0.474	0.375	Nucleus	transcription regulator
MEF2A	myocyte enhancer factor 2A	ENSG00000068305	-1.315	-1.483	0.216	Nucleus	transcription regulator
MLLT3	MLLT3 super elongation complex subunit	ENSG00000171843	-1.303	0.216	0.233	Nucleus	transcription regulator
MLLT10	MLLT10 histone lysine methyltransferase DOT1L cofactor	ENSG00000078403	-2.902	1.022	0.237	Nucleus	transcription regulator
MSL3	MSL complex subunit 3	ENSG00000005302	-1.088	0.219	0.302	Nucleus	transcription regulator
MTDH	metadherin	ENSG00000147649	-1.55	0.252	0.708	Cytoplasm	transcription regulator
MYCL	MYCL proto-oncogene, bHLH transcription factor	ENSG00000116990	-3.848	0.589	0.441	Nucleus	transcription regulator
MYRF	myelin regulatory factor	ENSG00000124920	4.205	0.426	-0.153	Nucleus	transcription regulator
NCOA3	nuclear receptor coactivator 3	ENSG00000124151	-1.539	0.387	0.28	Nucleus	transcription regulator
NFATC1	nuclear factor of activated T cells 1	ENSG00000131196	3.897	0.401	0.203	Nucleus	transcription regulator
NFKB1	nuclear factor kappa B subunit 1	ENSG00000109320	-1.517	0.428	0.188	Nucleus	transcription regulator
NFKB2	nuclear factor kappa B subunit 2	ENSG00000077150	1.615	-1.043	-0.135	Nucleus	transcription regulator
NFKBIE	NFKB inhibitor epsilon	ENSG00000146232	3.175	0.591	-0.152	Nucleus	transcription regulator
NFYB	nuclear transcription factor Y subunit beta	ENSG00000120837	-1.196	0.248	0.102	Nucleus	transcription regulator
NIPBL	NIPBL cohesin loading factor	ENSG00000164190	-1.507	0.353	-0.274	Nucleus	transcription regulator
NOTCH1	notch receptor 1	ENSG00000148400	-1.072	0.46	0.621	Plasma Membrane	transcription regulator
NOTCH3	notch receptor 3	ENSG00000074181	-1.728	0.409	0.315	Plasma Membrane	transcription regulator
NR2C1	nuclear receptor subfamily 2 group C member 1	ENSG00000120798	-1.091	0.717	0.309	Nucleus	transcription regulator
NUPR1	nuclear protein 1, transcriptional regulator	ENSG00000176046	1.706	-2.701	-0.154	Nucleus	transcription regulator
PATZ1	POZ/BTB and AT hook containing zinc finger 1	ENSG00000100105	-1.123	0.329	0.198	Nucleus	transcription regulator
PAWR	pro-apoptotic WT1 regulator	ENSG00000177425	-1.806	0.463	-0.365	Nucleus	transcription regulator
PBX1	PBX homeobox 1	ENSG00000185630	-1.351	0.406	0.231	Nucleus	transcription regulator
PFDN5	prefoldin subunit 5	ENSG00000123349	1.69	0.212	0.379	Nucleus	transcription regulator
PHB	prohibitin	ENSG00000167085	2.217	0.269	-0.13	Nucleus	transcription regulator
PITX1	paired like homeodomain 1	ENSG00000069011	3.152	-1.023	0.166	Nucleus	transcription regulator
POLR2I	RNA polymerase II subunit I	ENSG00000105258	2.758	0.589	-0.242	Nucleus	transcription regulator
PQBP1	polyglutamine binding protein 1	ENSG00000102103	2.416	-1.194	0.384	Nucleus	transcription regulator
PRDM1	PR/SET domain 1	ENSG00000057657	3.692	0.339	-0.21	Nucleus	transcription regulator
PRDM2	PR/SET domain 2	ENSG00000116731	-1.303	0.667	-0.206	Nucleus	transcription regulator
PSMC5	proteasome 26S subunit, ATPase 5	ENSG00000087191	2.263	0.515	0.48	Nucleus	transcription regulator
PTGES2	prostaglandin E synthase 2	ENSG00000148334	2.15	-1.859	-0.152	Cytoplasm	transcription regulator
PURA	purine rich element binding protein A	ENSG00000185129	-1.406	0.822	0.817	Nucleus	transcription regulator
RBM39	RNA binding motif protein 39	ENSG00000131051	-1.307	0.518	0.787	Nucleus	transcription regulator
RBPMS	RNA binding protein, mRNA processing factor	ENSG00000157110	8.863	-1.102	-0.227	Cytoplasm	transcription regulator
RELB	RELB proto-oncogene, NF-kB subunit	ENSG00000104856	1.908	0.208	-0.166	Nucleus	transcription regulator
RFXANK	regulatory factor X associated ankyrin containing protein	ENSG00000064490	2.653	0.317	0.318	Nucleus	transcription regulator
RNF25	ring finger protein 25	ENSG00000163481	2.544	1.158	-0.149	Nucleus	transcription regulator
RREB1	ras responsive element binding protein 1	ENSG00000124782	-1.482	-1.05	0.474	Nucleus	transcription regulator
RUVBL2	RuvB like AAA ATPase 2	ENSG00000183207	1.616	0.391	-0.311	Nucleus	transcription regulator
RYBP	RING1 and YY1 binding protein	ENSG00000163602	-1.566	0.632	0.233	Nucleus	transcription regulator
SCAI	suppressor of cancer cell invasion	ENSG00000173611	-1.261	0.595	0.116	Nucleus	transcription regulator
SCAND1	SCAN domain containing 1	ENSG00000171222	3.216	2.441	-0.151	Nucleus	transcription regulator
SKP1	S-phase kinase associated protein 1	ENSG00000113558	1.056	-1.139	0.304	Nucleus	transcription regulator
SMAD1	SMAD family member 1	ENSG00000170365	-4.704	1.016	0.109	Nucleus	transcription regulator
SMAD7	SMAD family member 7	ENSG00000101665	-1.01	0.369	0.167	Nucleus	transcription regulator
SMARCA1	SWI/SNF related, matrix associated, actin dependent regulator of chromatin, subfamily a, member 1	ENSG00000102038	-2.662	0.39	0.286	Nucleus	transcription regulator
SMARCC1	SWI/SNF related, matrix associated, actin dependent regulator of chromatin subfamily c member 1	ENSG00000173473	-1.715	0.645	-0.395	Nucleus	transcription regulator
SMARCC2	SWI/SNF related, matrix associated, actin dependent regulator of chromatin subfamily c member 2	ENSG00000139613	-2.336	-1.109	0.311	Nucleus	transcription regulator
SMARCE1	SWI/SNF related, matrix associated, actin dependent regulator of chromatin, subfamily e, member 1	ENSG00000073584	-1.474	0.635	0.176	Nucleus	transcription regulator
SPEN	spen family transcriptional repressor	ENSG00000065526	-2.306	1.157	0.236	Nucleus	transcription regulator
SREBF2	sterol regulatory element binding transcription factor 2	ENSG00000198911	-1.034	0.573	0.294	Nucleus	transcription regulator
STAT1	signal transducer and activator of transcription 1	ENSG00000115415	-1.401	0.305	-0.538	Nucleus	transcription regulator
SUPT3H	SPT3 homolog, SAGA and STAGA complex component	ENSG00000196284	1.003	0.254	-0.285	Nucleus	transcription regulator
TADA3	transcriptional adaptor 3	ENSG00000171148	1.169	0.344	0.315	Nucleus	transcription regulator
TAF4	TATA-box binding protein associated factor 4	ENSG00000130699	-1.592	0.21	0.211	Nucleus	transcription regulator
TCEA2	transcription elongation factor A2	ENSG00000171703	1.238	0.358	0.228	Nucleus	transcription regulator
TCERG1	transcription elongation regulator 1	ENSG00000113649	-2.254	0.416	0.308	Nucleus	transcription regulator
TCF7	transcription factor 7	ENSG00000081059	2.027	0.262	0.393	Nucleus	transcription regulator
TEAD4	TEA domain transcription factor 4	ENSG00000197905	1.619	0.578	-0.292	Nucleus	transcription regulator
TFAP2A	transcription factor AP-2 alpha	ENSG00000137203	-1.029	0.504	-0.408	Nucleus	transcription regulator
TGFB1I1	transforming growth factor beta 1 induced transcript 1	ENSG00000140682	1.215	0.276	-0.383	Nucleus	transcription regulator
TGIF1	TGFB induced factor homeobox 1	ENSG00000177426	-1.428	0.46	-0.307	Nucleus	transcription regulator
THRAP3	thyroid hormone receptor associated protein 3	ENSG00000054118	-1.125	0.304	-0.113	Nucleus	transcription regulator
TLE1	TLE family member 1, transcriptional corepressor	ENSG00000196781	1.347	-1.338	-0.144	Nucleus	transcription regulator
TLE5	TLE family member 5, transcriptional modulator	ENSG00000104964	1.449	0.646	0.308	Nucleus	transcription regulator
TOB1	transducer of ERBB2, 1	ENSG00000141232	-2.504	0.434	0.639	Nucleus	transcription regulator
TP63	tumor protein p63	ENSG00000073282	-2.812	1.106	-0.495	Nucleus	transcription regulator
TP53BP1	tumor protein p53 binding protein 1	ENSG00000067369	-1.33	0.314	0.281	Nucleus	transcription regulator
TRIM33	tripartite motif containing 33	ENSG00000197323	-2.294	0.308	0.354	Nucleus	transcription regulator
TRIM66	tripartite motif containing 66	ENSG00000166436	-1.375	0.547	0.358	Nucleus	transcription regulator
TTF2	transcription termination factor 2	ENSG00000116830	-1.696	0.276	-0.191	Cytoplasm	transcription regulator
UXT	ubiquitously expressed prefoldin like chaperone	ENSG00000126756	1.919	0.273	0.544	Cytoplasm	transcription regulator
VDR	vitamin D receptor	ENSG00000111424	1.762	0.486	0.162	Nucleus	transcription regulator
XPC	XPC complex subunit, DNA damage recognition and repair factor	ENSG00000154767	-2.302	-1.468	0.335	Nucleus	transcription regulator
ZBTB11	zinc finger and BTB domain containing 11	ENSG00000066422	-3.274	0.226	0.261	Nucleus	transcription regulator
ZFHX3	zinc finger homeobox 3	ENSG00000140836	-1.495	1.04	0.159	Nucleus	transcription regulator
ZHX2	zinc fingers and homeoboxes 2	ENSG00000178764	-1.728	1.82	-0.222	Nucleus	transcription regulator
ZMYM2	zinc finger MYM-type containing 2	ENSG00000121741	-2.369	-1.782	0.234	Nucleus	transcription regulator
ZNF91	zinc finger protein 91	ENSG00000167232	-2.511	0.358	0.63	Nucleus	transcription regulator
ZNF117	zinc finger protein 117	ENSG00000152926	-2.492	0.226	-0.274	Nucleus	transcription regulator
ZNF136	zinc finger protein 136	ENSG00000196646	-1.538	0.306	0.209	Nucleus	transcription regulator
ZNF160	zinc finger protein 160	ENSG00000170949	-1.018	0.384	0.704	Nucleus	transcription regulator
ZNF175	zinc finger protein 175	ENSG00000105497	-2.788	0.316	0.268	Nucleus	transcription regulator
ZNF236	zinc finger protein 236	ENSG00000130856	-3.395	1.817	-0.222	Nucleus	transcription regulator
ZNF302	zinc finger protein 302	ENSG00000089335	-1.642	0.422	0.428	Nucleus	transcription regulator
ZNF331	zinc finger protein 331	ENSG00000130844	-3.078	0.271	-0.188	Nucleus	transcription regulator
ZNF432	zinc finger protein 432	ENSG00000256087	-1.129	0.59	0.833	Nucleus	transcription regulator
ZNF444	zinc finger protein 444	ENSG00000167685	1.29	0.227	0.185	Nucleus	transcription regulator
ZNF576	zinc finger protein 576	ENSG00000124444	1.44	0.257	-0.288	Nucleus	transcription regulator
ZNF512B	zinc finger protein 512B	ENSG00000196700	-1.33	0.543	0.663	Nucleus	transcription regulator
ZSCAN32	zinc finger and SCAN domain containing 32	ENSG00000140987	-1.243	0.488	0.203	Nucleus	transcription regulator
CELF1	CUGBP Elav-like family member 1	ENSG00000149187	-1.351	0.686	0.209	Cytoplasm	translation regulator
CYFIP1	cytoplasmic FMR1 interacting protein 1	ENSG00000273749	-1.565	0.984	0.229	Cytoplasm	translation regulator
EEF2	eukaryotic translation elongation factor 2	ENSG00000167658	-1.072	0.626	0.674	Cytoplasm	translation regulator
EEF1A1	eukaryotic translation elongation factor 1 alpha 1	ENSG00000156508	-2.308	0.983	0.242	Cytoplasm	translation regulator
EEF1A2	eukaryotic translation elongation factor 1 alpha 2	ENSG00000101210	6.932	0.376	0.828	Cytoplasm	translation regulator
EIF6	eukaryotic translation initiation factor 6	ENSG00000242372	2.092	0.426	0.125	Cytoplasm	translation regulator
EIF2S2	eukaryotic translation initiation factor 2 subunit beta	ENSG00000125977	1.168	0.774	-0.249	Cytoplasm	translation regulator
EIF3B	eukaryotic translation initiation factor 3 subunit B	ENSG00000106263	1.163	0.265	0.235	Cytoplasm	translation regulator
EIF4EBP1	eukaryotic translation initiation factor 4E binding protein 1	ENSG00000187840	1.646	0.712	-0.7	Cytoplasm	translation regulator
EIF5A	eukaryotic translation initiation factor 5A	ENSG00000132507	1.125	0.483	-0.715	Cytoplasm	translation regulator
FMR1	FMRP translational regulator 1	ENSG00000102081	-2.942	0.312	0.301	Cytoplasm	translation regulator
LARP1	La ribonucleoprotein 1, translational regulator	ENSG00000155506	-1.128	0.714	0.356	Cytoplasm	translation regulator
MRPL9	mitochondrial ribosomal protein L9	ENSG00000143436	1.073	0.658	-0.366	Cytoplasm	translation regulator
MTRF1	mitochondrial translation release factor 1	ENSG00000120662	-1.205	0.882	0.329	Cytoplasm	translation regulator
RPS14	ribosomal protein S14	ENSG00000164587	1.338	0.305	0.13	Cytoplasm	translation regulator
ZC3H15	zinc finger CCCH-type containing 15	ENSG00000065548	-1.241	0.243	0.168	Cytoplasm	translation regulator
CD46	CD46 molecule	ENSG00000117335	-3.539	0.662	1.06	Plasma Membrane	transmembrane receptor
CD74	CD74 molecule	ENSG00000019582	5.228	0.229	-0.548	Plasma Membrane	transmembrane receptor
CLDN3	claudin 3	ENSG00000165215	1.585	0.314	-0.81	Plasma Membrane	transmembrane receptor
CLDN4	claudin 4	ENSG00000189143	1.748	0.488	-0.39	Plasma Membrane	transmembrane receptor
ENG	endoglin	ENSG00000106991	1.088	0.279	0.234	Plasma Membrane	transmembrane receptor
FCGR3A/FCGR3B	Fc fragment of IgG receptor IIIa	ENSG00000203747	4.585	0.397	-0.33	Plasma Membrane	transmembrane receptor
HLA-DPA1	major histocompatibility complex, class II, DP alpha 1	ENSG00000231389	5.982	0.645	-0.901	Plasma Membrane	transmembrane receptor
HLA-DRA	major histocompatibility complex, class II, DR alpha	ENSG00000204287	5.803	-1.207	-1.139	Plasma Membrane	transmembrane receptor
ICAM1	intercellular adhesion molecule 1	ENSG00000090339	2.508	0.265	-0.803	Plasma Membrane	transmembrane receptor
IGF1R	insulin like growth factor 1 receptor	ENSG00000140443	-1.704	1.131	0.505	Plasma Membrane	transmembrane receptor
IGF2R	insulin like growth factor 2 receptor	ENSG00000197081	-1.855	0.247	0.438	Plasma Membrane	transmembrane receptor
IL1R2	interleukin 1 receptor type 2	ENSG00000115590	6.98	-1.024	-0.285	Plasma Membrane	transmembrane receptor
IL1RAP	interleukin 1 receptor accessory protein	ENSG00000196083	-2.344	1.289	-0.168	Plasma Membrane	transmembrane receptor
IL6ST	interleukin 6 signal transducer	ENSG00000134352	-1.434	-1.135	0.463	Plasma Membrane	transmembrane receptor
ITGA2	integrin subunit alpha 2	ENSG00000164171	-2.099	0.502	0.318	Plasma Membrane	transmembrane receptor
ITGA6	integrin subunit alpha 6	ENSG00000091409	-2.275	0.533	-0.358	Plasma Membrane	transmembrane receptor
ITGAM	integrin subunit alpha M	ENSG00000169896	2.893	0.206	-0.222	Plasma Membrane	transmembrane receptor
ITGAV	integrin subunit alpha V	ENSG00000138448	-2.537	0.417	0.133	Plasma Membrane	transmembrane receptor
ITGB1	integrin subunit beta 1	ENSG00000150093	-4.763	0.287	-0.127	Plasma Membrane	transmembrane receptor
JMJD6	jumonji domain containing 6, arginine demethylase and lysine hydroxylase	ENSG00000070495	1.494	0.252	-0.14	Plasma Membrane	transmembrane receptor
KTN1	kinectin 1	ENSG00000126777	-1.776	1.304	1.191	Plasma Membrane	transmembrane receptor
LRP5	LDL receptor related protein 5	ENSG00000162337	-1.538	0.635	0.251	Plasma Membrane	transmembrane receptor
MR1	major histocompatibility complex, class I-related	ENSG00000153029	-2.088	0.542	0.271	Plasma Membrane	transmembrane receptor
NECTIN2	nectin cell adhesion molecule 2	ENSG00000130202	1.128	0.439	-0.362	Plasma Membrane	transmembrane receptor
OLR1	oxidized low density lipoprotein receptor 1	ENSG00000173391	-2.43	0.285	-0.395	Plasma Membrane	transmembrane receptor
PGLYRP4	peptidoglycan recognition protein 4	ENSG00000163218	2.943	0.292	-0.137	Plasma Membrane	transmembrane receptor
PLA2R1	phospholipase A2 receptor 1	ENSG00000153246	-4.963	0.511	0.189	Plasma Membrane	transmembrane receptor
PLAUR	plasminogen activator, urokinase receptor	ENSG00000011422	4.212	1.483	-0.782	Plasma Membrane	transmembrane receptor
SEMA5A	semaphorin 5A	ENSG00000112902	-2.558	0.279	1.11	Plasma Membrane	transmembrane receptor
SIGIRR	single Ig and TIR domain containing	ENSG00000185187	1.708	1.639	0.299	Plasma Membrane	transmembrane receptor
TLR3	toll like receptor 3	ENSG00000164342	-3.006	1.53	0.237	Plasma Membrane	transmembrane receptor
TNFRSF14	TNF receptor superfamily member 14	ENSG00000157873	1.882	0.366	0.27	Plasma Membrane	transmembrane receptor
TNFRSF21	TNF receptor superfamily member 21	ENSG00000146072	-1.587	0.914	0.583	Plasma Membrane	transmembrane receptor
TNFRSF25	TNF receptor superfamily member 25	ENSG00000215788	2.576	0.513	0.31	Plasma Membrane	transmembrane receptor
TSPO	translocator protein	ENSG00000100300	1.6	0.523	0.759	Cytoplasm	transmembrane receptor
UTRN	utrophin	ENSG00000152818	-2.189	0.439	-0.178	Plasma Membrane	transmembrane receptor
ABCF2	ATP binding cassette subfamily F member 2	ENSG00000033050	1.881	-1.27	-0.13	Cytoplasm	transporter
ABCG1	ATP binding cassette subfamily G member 1	ENSG00000160179	1.017	1.021	0.322	Plasma Membrane	transporter
ACTR6	actin related protein 6	ENSG00000075089	-1.825	0.641	-0.315	Nucleus	transporter
AKAP12	A-kinase anchoring protein 12	ENSG00000131016	6.175	-1.159	-0.663	Cytoplasm	transporter
ANXA5	annexin A5	ENSG00000164111	-1.182	0.277	-0.791	Plasma Membrane	transporter
APOL6	apolipoprotein L6	ENSG00000221963	-1.462	0.36	-0.236	Extracellular Space	transporter
AQP3	aquaporin 3 (Gill blood group)	ENSG00000165272	1.392	0.856	1.212	Plasma Membrane	transporter
ARFGAP1	ADP ribosylation factor GTPase activating protein 1	ENSG00000101199	1.612	0.822	0.166	Cytoplasm	transporter
ARPP19	cAMP regulated phosphoprotein 19	ENSG00000128989	-1.542	0.202	-0.191	Cytoplasm	transporter
ATP11B	ATPase phospholipid transporting 11B (putative)	ENSG00000058063	-1.342	0.541	0.202	Plasma Membrane	transporter
ATP13A2	ATPase cation transporting 13A2	ENSG00000159363	1.076	0.277	0.27	Cytoplasm	transporter
ATP2A2	ATPase sarcoplasmic/endoplasmic reticulum Ca2+ transporting 2	ENSG00000174437	-2.491	-1.543	0.813	Cytoplasm	transporter
ATP2B1	ATPase plasma membrane Ca2+ transporting 1	ENSG00000070961	-2.421	0.375	0.407	Plasma Membrane	transporter
ATP2C1	ATPase secretory pathway Ca2+ transporting 1	ENSG00000017260	-1.816	-1.146	0.217	Cytoplasm	transporter
ATP5F1D	ATP synthase F1 subunit delta	ENSG00000099624	2.96	0.544	0.313	Cytoplasm	transporter
ATP5ME	ATP synthase membrane subunit e	ENSG00000169020	3.178	0.323	0.48	Cytoplasm	transporter
ATP6V0D1	ATPase H+ transporting V0 subunit d1	ENSG00000159720	1.777	0.389	0.405	Cytoplasm	transporter
ATP6V1A	ATPase H+ transporting V1 subunit A	ENSG00000114573	-1.742	0.292	0.33	Plasma Membrane	transporter
ATP6V1D	ATPase H+ transporting V1 subunit D	ENSG00000100554	1.025	1.532	0.633	Cytoplasm	transporter
ATP8B1	ATPase phospholipid transporting 8B1	ENSG00000081923	-2.377	0.907	0.95	Plasma Membrane	transporter
ATP9A	ATPase phospholipid transporting 9A (putative)	ENSG00000054793	2.957	0.207	1.033	Cytoplasm	transporter
ATP9B	ATPase phospholipid transporting 9B (putative)	ENSG00000166377	-1.098	0.582	0.455	Cytoplasm	transporter
CEACAM1	CEA cell adhesion molecule 1	ENSG00000079385	6.133	1.141	-0.299	Plasma Membrane	transporter
COG5	component of oligomeric golgi complex 5	ENSG00000164597	-1.76	1.204	-0.341	Cytoplasm	transporter
CPTP	ceramide-1-phosphate transfer protein	ENSG00000224051	1.695	0.439	-0.188	Cytoplasm	transporter
CRABP2	cellular retinoic acid binding protein 2	ENSG00000143320	3.806	0.382	-0.834	Cytoplasm	transporter
CTNS	cystinosin, lysosomal cystine transporter	ENSG00000040531	1.014	0.34	0.221	Cytoplasm	transporter
ECM1	extracellular matrix protein 1	ENSG00000143369	2.84	0.331	-0.185	Extracellular Space	transporter
ETFB	electron transfer flavoprotein subunit beta	ENSG00000105379	3.075	0.55	0.704	Cytoplasm	transporter
EXOC1	exocyst complex component 1	ENSG00000090989	-1.371	1.329	0.499	Cytoplasm	transporter
FDX1	ferredoxin 1	ENSG00000137714	1.085	0.286	-0.135	Cytoplasm	transporter
GET3	guided entry of tail-anchored proteins factor 3, ATPase	ENSG00000198356	1.251	0.46	-0.117	Nucleus	transporter
GJB3	gap junction protein beta 3	ENSG00000188910	1.718	1.172	-0.334	Plasma Membrane	transporter
GJB5	gap junction protein beta 5	ENSG00000189280	2.294	0.908	0.131	Plasma Membrane	transporter
GLTP	glycolipid transfer protein	ENSG00000139433	1.142	0.754	0.135	Cytoplasm	transporter
HIKESHI	heat shock protein nuclear import factor hikeshi	ENSG00000149196	1.079	0.241	-0.173	Cytoplasm	transporter
KPNA6	karyopherin subunit alpha 6	ENSG00000025800	-1.509	0.762	-0.13	Nucleus	transporter
LAMB3	laminin subunit beta 3	ENSG00000196878	1.152	0.748	0.547	Extracellular Space	transporter
LCN2	lipocalin 2	ENSG00000148346	2.11	1.936	-0.923	Extracellular Space	transporter
LRRC8B	leucine rich repeat containing 8 VRAC subunit B	ENSG00000197147	-1.438	0.216	-0.38	Plasma Membrane	transporter
MINDY2	MINDY lysine 48 deubiquitinase 2	ENSG00000128923	-3.175	0.429	0.182	Nucleus	transporter
NDUFB4	NADH:ubiquinone oxidoreductase subunit B4	ENSG00000065518	1.111	0.27	0.211	Cytoplasm	transporter
OSBPL8	oxysterol binding protein like 8	ENSG00000091039	-2.977	0.541	-0.502	Plasma Membrane	transporter
RABIF	RAB interacting factor	ENSG00000183155	1.136	0.233	0.194	Other	transporter
RASA1	RAS p21 protein activator 1	ENSG00000145715	-2.717	0.806	0.119	Cytoplasm	transporter
S100A6	S100 calcium binding protein A6	ENSG00000197956	2.706	0.794	0.481	Cytoplasm	transporter
SCAMP1	secretory carrier membrane protein 1	ENSG00000085365	-1.704	0.762	0.307	Cytoplasm	transporter
SCAMP3	secretory carrier membrane protein 3	ENSG00000116521	1.089	0.207	0.187	Cytoplasm	transporter
SCP2	sterol carrier protein 2	ENSG00000116171	-2.318	-1.583	0.542	Cytoplasm	transporter
SEC63	SEC63 homolog, protein translocation regulator	ENSG00000025796	-1.589	-1.036	0.251	Cytoplasm	transporter
SEC24B	SEC24 homolog B, COPII coat complex component	ENSG00000138802	-2.404	0.203	0.355	Cytoplasm	transporter
SERINC5	serine incorporator 5	ENSG00000164300	-2.158	0.629	0.3	Plasma Membrane	transporter
SIL1	SIL1 nucleotide exchange factor	ENSG00000120725	1.892	1.414	0.123	Cytoplasm	transporter
SLC15A2	solute carrier family 15 member 2	ENSG00000163406	-1.152	0.781	-0.211	Plasma Membrane	transporter
SLC22A5	solute carrier family 22 member 5	ENSG00000197375	-2.432	0.462	0.38	Plasma Membrane	transporter
SLC23A2	solute carrier family 23 member 2	ENSG00000089057	-2.274	-1.133	1.046	Plasma Membrane	transporter
SLC25A1	solute carrier family 25 member 1	ENSG00000100075	1.624	0.584	0.329	Other	transporter
SLC25A4	solute carrier family 25 member 4	ENSG00000151729	1.159	0.54	0.187	Cytoplasm	transporter
SLC25A11	solute carrier family 25 member 11	ENSG00000108528	1.568	0.678	0.372	Cytoplasm	transporter
SLC25A24	solute carrier family 25 member 24	ENSG00000085491	-3.606	0.649	-0.162	Cytoplasm	transporter
SLC25A28	solute carrier family 25 member 28	ENSG00000155287	1.282	0.479	0.111	Cytoplasm	transporter
SLC29A1	solute carrier family 29 member 1 (Augustine blood group)	ENSG00000112759	-1.16	0.501	-0.463	Plasma Membrane	transporter
SLC2A1	solute carrier family 2 member 1	ENSG00000117394	-2.198	0.632	-0.309	Plasma Membrane	transporter
SLC2A6	solute carrier family 2 member 6	ENSG00000160326	4.382	0.228	0.208	Plasma Membrane	transporter
SLC30A5	solute carrier family 30 member 5	ENSG00000145740	-1.603	0.55	0.32	Plasma Membrane	transporter
SLC35D1	solute carrier family 35 member D1	ENSG00000116704	-2.05	0.513	0.619	Cytoplasm	transporter
SLC38A1	solute carrier family 38 member 1	ENSG00000111371	-1.676	0.505	0.813	Plasma Membrane	transporter
SLC38A2	solute carrier family 38 member 2	ENSG00000134294	-1.931	0.393	0.395	Plasma Membrane	transporter
SLC39A4	solute carrier family 39 member 4	ENSG00000147804	2.947	0.554	0.144	Plasma Membrane	transporter
SLC39A6	solute carrier family 39 member 6	ENSG00000141424	-1.845	1.026	0.727	Plasma Membrane	transporter
SLC39A8	solute carrier family 39 member 8	ENSG00000138821	1.151	0.443	-0.215	Extracellular Space	transporter
SLC44A1	solute carrier family 44 member 1	ENSG00000070214	-1.363	1.049	0.163	Plasma Membrane	transporter
SLC52A2	solute carrier family 52 member 2	ENSG00000185803	1.488	0.824	-0.159	Plasma Membrane	transporter
SLC7A6	solute carrier family 7 member 6	ENSG00000103064	-2.326	0.27	-0.195	Plasma Membrane	transporter
SLC7A8	solute carrier family 7 member 8	ENSG00000092068	3.192	-1.04	0.427	Plasma Membrane	transporter
SLC7A11	solute carrier family 7 member 11	ENSG00000151012	-2.052	0.338	0.897	Plasma Membrane	transporter
SLCO2A1	solute carrier organic anion transporter family member 2A1	ENSG00000174640	3.513	0.567	-0.164	Plasma Membrane	transporter
SMC2	structural maintenance of chromosomes 2	ENSG00000136824	-1.313	0.208	-0.359	Nucleus	transporter
SMC4	structural maintenance of chromosomes 4	ENSG00000113810	-1.256	-1.134	-0.213	Nucleus	transporter
SNX4	sorting nexin 4	ENSG00000114520	-1.424	0.22	-0.127	Cytoplasm	transporter
SNX7	sorting nexin 7	ENSG00000162627	-1.117	0.558	0.35	Other	transporter
SORL1	sortilin related receptor 1	ENSG00000137642	2.581	0.659	1.03	Cytoplasm	transporter
STARD3	StAR related lipid transfer domain containing 3	ENSG00000131748	1.032	0.63	0.144	Cytoplasm	transporter
STEAP3	STEAP3 metalloreductase	ENSG00000115107	2.204	1.963	0.364	Cytoplasm	transporter
STX4	syntaxin 4	ENSG00000103496	1.385	0.217	0.234	Plasma Membrane	transporter
STX16	syntaxin 16	ENSG00000124222	-1.147	0.497	0.851	Cytoplasm	transporter
STX1A	syntaxin 1A	ENSG00000106089	1.278	0.271	0.2	Cytoplasm	transporter
TAP2	transporter 2, ATP binding cassette subfamily B member	ENSG00000204267	1.861	0.384	-0.155	Cytoplasm	transporter
TIMM8A	translocase of inner mitochondrial membrane 8A	ENSG00000126953	1.669	0.353	-0.112	Cytoplasm	transporter
TINAGL1	tubulointerstitial nephritis antigen like 1	ENSG00000142910	-1.792	0.254	-0.135	Extracellular Space	transporter
TMED10	transmembrane p24 trafficking protein 10	ENSG00000170348	-1.345	0.23	0.865	Cytoplasm	transporter
TMEM30B	transmembrane protein 30B	ENSG00000182107	-2.002	1.647	0.319	Cytoplasm	transporter
TNPO1	transportin 1	ENSG00000083312	-1.407	0.348	0.337	Nucleus	transporter
TOMM20	translocase of outer mitochondrial membrane 20	ENSG00000173726	-1.056	0.648	0.756	Cytoplasm	transporter
TRAPPC8	trafficking protein particle complex 8	ENSG00000153339	-2.605	0.29	0.195	Cytoplasm	transporter
TUSC3	tumor suppressor candidate 3	ENSG00000104723	-1.952	0.973	0.297	Plasma Membrane	transporter
VAMP8	vesicle associated membrane protein 8	ENSG00000118640	1.86	0.332	0.399	Plasma Membrane	transporter
VPS16	VPS16 core subunit of CORVET and HOPS complexes	ENSG00000215305	1.945	0.63	0.377	Cytoplasm	transporter
VPS28	VPS28 subunit of ESCRT-I	ENSG00000160948	2.17	0.474	0.466	Cytoplasm	transporter
VPS13A	vacuolar protein sorting 13 homolog A	ENSG00000197969	-2.927	-1.629	0.261	Cytoplasm	transporter
VPS13B	vacuolar protein sorting 13 homolog B	ENSG00000132549	-2.886	-1.009	0.174	Nucleus	transporter
VPS4B	vacuolar protein sorting 4 homolog B	ENSG00000119541	-1.951	0.845	0.721	Cytoplasm	transporter
VPS9D1	VPS9 domain containing 1	ENSG00000075399	1.078	0.488	0.173	Other	transporter
